# Supplementary material for: Identification of Genetic Loci for Rice Seedling Mesocotyl Elongation in Both Natural and Artificial Segregating Populations
Source: Plants (Basel). 2023 Jul 24;12(14):2743. doi: 10.3390/plants12142743 (PMC10385686; doi:10.3390/plants12142743)
Supplement: Supplementary file 1 [file plants-12-02743-s001.zip]

Archive with 1 entries (1 files):
- plants-2387953-supplementary.xls
