# Supplementary material for: Identification of Genetic Loci for Rice Seedling Mesocotyl Elongation in Both Natural and Artificial Segregating Populations
Source: Plants (Basel). 2023 Jul 24;12(14):2743. doi: 10.3390/plants12142743 (PMC10385686; doi:10.3390/plants12142743)
Supplement: Supplementary file 1 [file plants-12-02743-s001.zip › plants-2387953-supplementary.xls]

## Sheet: Table S1 Associated SNPs
Supplementary Table S1 List of 118 significantly associated SNPs declared based on the threshold of the FDR adjusted P <0.05, including 11 associated SNPs having - log10(P) > 5.868 as the conserve threshold after Bonferroni adjustment.
SNP	Chr.	Position	FDR adjusted P-values	-log10(P)	MAF	R2 of model without SNP	R2 of model with SNP
id1003784	1	4543494	0.0364		0.09	0.34	0.37
id1008943	1	13522239	0.0364		0.15	0.34	0.37
id1017306	1	29301981	0.0489		0.08	0.34	0.37
id1017324	1	29310056	0.0308		0.11	0.34	0.37
id1018117	1	30191907	0.0038	5.99	0.14	0.34	0.39
id1018496	1	30775584	0.0264		0.14	0.34	0.38
id1021674	1	34699187	0.0307		0.32	0.34	0.37
id1021770	1	34790364	0.0058		0.04	0.34	0.39
id1021810	1	34876667	0.0288		0.05	0.34	0.38
id1021821	1	34900689	0.0104		0.05	0.34	0.38
id1021824	1	34901198	0.0177		0.24	0.34	0.38
id1021827	1	34940900	0.0104		0.05	0.34	0.38
id1021870	1	34961587	0.0348		0.24	0.34	0.37
id1021889	1	34984079	0.0366		0.22	0.34	0.37
id1021900	1	34987224	0.0104		0.24	0.34	0.38
id1021946	1	35068845	0.0098		0.05	0.34	0.38
id1022037	1	35180023	0.0364		0.04	0.34	0.37
id1022083	1	35225798	0.0122		0.14	0.34	0.38
id1022179	1	35345404	0.0095		0.05	0.34	0.38
id1022299	1	35434066	0.0094		0.05	0.34	0.38
id1022323	1	35489390	0.0094		0.05	0.34	0.38
id1022398	1	35539424	0.0489		0.04	0.34	0.37
id1022484	1	35624684	0.0094		0.05	0.34	0.38
id1022535	1	35660548	0.0098		0.08	0.34	0.38
id1022551	1	35683867	0.0196		0.08	0.34	0.38
id1022577	1	35741051	0.0094		0.05	0.34	0.38
id1022644	1	35834354	0.0094		0.05	0.34	0.38
id1022659	1	35851781	0.0094		0.05	0.34	0.38
id1022695	1	35892381	0.0094		0.05	0.34	0.38
id1026760	1	41698187	0.0288		0.06	0.34	0.38
id1026882	1	41827254	0.0094		0.1	0.34	0.38
id1027101	1	41956669	0.0056		0.05	0.34	0.39
id1027103	1	41957405	0.0064		0.05	0.34	0.39
id2002200	2	4111879	0.0156		0.04	0.34	0.38
id2002247	2	4165972	0.0288		0.12	0.34	0.38
id2002262	2	4201242	0.0067		0.03	0.34	0.39
id2003153	2	6016868	0.0094		0.05	0.34	0.38
id2003164	2	6055128	0.0044		0.16	0.34	0.39
wd2000025	2	1745430	0.0224		0.01	0.34	0.38
id3002549	3	4432686	0.0224		0.41	0.34	0.38
id3006476	3	12615760	0.0489		0.13	0.34	0.37
id3011387	3	27049654	0.0251		0.29	0.34	0.38
id3011423	3	27150056	0.0288		0.32	0.34	0.38
id3012017	3	27630098	0.0307		0.18	0.34	0.37
id3012405	3	27803778	0.0104		0.16	0.34	0.38
id3014463	3	30493612	0.0167		0.09	0.34	0.38
id4007400	4	22204208	0.0276		0.02	0.34	0.38
id4007600	4	22735690	0.0037	6.22	0.03	0.34	0.4
id4007698	4	23105648	0.0252		0.34	0.34	0.38
id4012330	4	34901322	0.0307		0.36	0.34	0.37
wd4002947	4	25654978	0.0455		0.02	0.34	0.37
id5004171	5	8153136	0.0105		0.09	0.34	0.38
id5004696	5	9289453	0.0479		0.11	0.34	0.37
id5005466	5	13377721	0.0479		0.18	0.34	0.37
id5006484	5	16211409	0.0391		0.12	0.34	0.37
id5009105	5	21527008	0.0483		0.36	0.34	0.37
id5010721	5	23687680	0.0489		0.11	0.34	0.37
id5010791	5	23807411	0.0217		0.12	0.34	0.38
id5010869	5	23880425	0.0489		0.28	0.34	0.37
id5010901	5	23968145	0.0472		0.12	0.34	0.37
id5010913	5	23974319	0.032		0.29	0.34	0.37
id5010929	5	23998659	0.0434		0.3	0.34	0.37
ud5000031	5	456689	0.0315		0.07	0.34	0.37
ud5000332	5	6372918	0.0022	6.53	0.1	0.34	0.4
ud5000963	5	23772952	0.0364		0.12	0.34	0.37
id6007033	6	11166988	0.032		0.07	0.34	0.37
id6007166	6	11288779	0.0157		0.04	0.34	0.38
id6007240	6	11488873	0.0172		0.37	0.34	0.38
id6007245	6	11518129	0.0249		0.38	0.34	0.38
id6009778	6	17321678	0.0497		0.35	0.34	0.37
id6012430	6	23918155	0.0098		0.16	0.34	0.38
id6015840	6	27712732	0.0364		0.1	0.34	0.37
wd6000003	6	945000	0.0217		0.13	0.34	0.38
id7000191	7	1099779	0.0053		0.4	0.34	0.39
id7000204	7	1118968	0.0105		0.4	0.34	0.38
id7000217	7	1212118	0.0049		0.39	0.34	0.39
id7000225	7	1253977	0.0049		0.39	0.34	0.39
id7000232	7	1273898	0.0053		0.4	0.34	0.39
id7000234	7	1276286	0.0013	6.85	0.2	0.34	0.4
id7000236	7	1278427	0.0038	6.05	0.2	0.34	0.4
id7000239	7	1303939	0.0094		0.38	0.34	0.39
id7000281	7	1603331	0.0094		0.37	0.34	0.38
id7000326	7	1813013	0.0349		0.39	0.34	0.37
id7000336	7	1864307	0.0432		0.38	0.34	0.37
id7004274	7	23809775	0.0301		0.14	0.34	0.37
id7004282	7	23833668	0.0094		0.14	0.34	0.39
id7004285	7	23839023	0.0094		0.14	0.34	0.39
id7004335	7	24112914	0.0266		0.25	0.34	0.38
id7005628	7	28133191	0.0149		0.05	0.34	0.38
id7005656	7	28196828	0.03		0.1	0.34	0.38
ud7000041	7	916395	0.004	5.92	0.39	0.34	0.39
ud7001732	7	23842482	0.0098		0.14	0.34	0.38
wd7002142	7	15645315	0.0434		0.35	0.34	0.37
id8001668	8	5327289	0.0364		0.08	0.34	0.37
id9004347	9	15240065	0.0495		0.4	0.34	0.37
id10006569	10	20759361	0.0474		0.3	0.34	0.37
id10006581	10	20824717	0.0288		0.28	0.34	0.38
id10006600	10	20859361	0.0044		0.27	0.34	0.39
id10006630	10	20989004	0.0038	6	0.32	0.34	0.39
id10006640	10	21071509	0.0376		0.26	0.34	0.37
id10006648	10	21125340	0.014		0.39	0.34	0.38
id10006680	10	21236053	0.0105		0.39	0.34	0.38
id10006707	10	21287009	0.0105		0.39	0.34	0.38
id10006711	10	21323715	0.0105		0.39	0.34	0.38
id10006724	10	21393174	0.0495		0.37	0.34	0.37
id10006772	10	21493895	0.0156		0.34	0.34	0.38
id10006826	10	21586706	0.0098		0.37	0.34	0.38
ud10001209	10	21045327	0.0344		0.39	0.34	0.37
dd11000198	11	21763824	0.0091		0.13	0.34	0.39
id11002625	11	6060350	0.0435		0.05	0.34	0.37
id11002690	11	6292502	0.0364		0.13	0.34	0.37
id11006405	11	17845555	0.0049		0.04	0.34	0.39
id12001724	12	3950765	0.0119		0.05	0.34	0.38
id12005965	12	17677668	0.0011	7.12	0.06	0.34	0.41
id12005972	12	17679175	0.0038	6.11	0.17	0.34	0.4
id12005979	12	17680145	0.0472		0.25	0.34	0.37
id12006302	12	18849562	0.0011	7.06	0.02	0.34	0.41
id12006308	12	18850225	0	9.16	0.02	0.34	0.43

## Sheet: Table S2 Primary CG pool
Supplementary Table S2 List of the 1954 primarily predicted candidate genes within the LD blocks containing associated markers in RDP1 or within the CIs of QTL in HY73 population
(Blue backgrounded are overlaping regions between the associated LD blocks (sole SNPs) and QTL CIs where the repeated LOC numbers were pink backgrounded in the Gene column; Green backgrounded is the candidate gene predicted in our previous GWAS for mesocotyl elongation in Chinese mini core and drought resistant collection of rice germplasm (Wu et al. 2015, BMC Plant Biol DOI 10.1186/s12870-015-06…
SN	Haplotype blocks of associated SNPs or confidence interval of QTL	Chr.	Msu6.1 start of HB or CI	Msu6.1 end of HB or CI	Genes	Annotation
1	BLOCK 90. MARKERS: 645 646 647 648 649 650 651 652 653 654 655 656 657	Chr1	4510363	4590266	LOC_Os01g08990	conserved hypothetical protein
2					LOC_Os01g09000	glutaminyl -tRNA synthetase,putative,expressed
3					LOC_Os01g09010	transferase family protein,putative,expressed
4					LOC_Os01g09020	WD domain,G -beta repeat domain containing protein,expressed
5					LOC_Os01g09030	2 -aminoethanethiol dioxygenase,putative,expressed
6					LOC_Os01g09050	retrotransposon protein,putative,Ty1 -copia subclass
7					LOC_Os01g09060	retrotransposon protein,putative,Ty1 -copia subclass
8					LOC_Os01g09069	hypothetical protein
9					LOC_Os01g09080	WRKY DNA -binding domain containing protein,expressed
10					LOC_Os01g09090	conserved hypothetical protein
11					LOC_Os01g09100	OsWRKY10 - Superfamily of TFs having WRKY and zinc finger domains,expressed
12					LOC_Os01g09110	retrotransposon protein,putative,unclassified
13					LOC_Os01g09120	Twin LOV 1,putative,expressed
14					LOC_Os01g09130	hypothetical protein
15					LOC_Os01g09140	hypothetical protein
16	QTL	Chr1	5268883	5553808	LOC_Os01g10110	cytokinin dehydrogenase precursor,putative,expressed
17					LOC_Os01g10120	retrotransposon protein,putative,Ty3 -gypsy subclass
18					LOC_Os01g10130	RNA -dependent RNA polymerase,putative,expressed
19					LOC_Os01g10140	RNA -dependent RNA polymerase,putative,expressed
20					LOC_Os01g10150	CK1-CaseinKinase-1a.1 - CK1 includes the casein kinase 1 kinases,expressed
21					LOC_Os01g10160	latency associated nuclear antigen,putative
22					LOC_Os01g10170	hypothetical protein
23					LOC_Os01g10180	avr9/Cf -9 rapidly elicited protein 146,putative,expressed
24					LOC_Os01g10190	hypothetical protein
25					LOC_Os01g10195	expressed protein
26					LOC_Os01g10200	hypothetical protein
27					LOC_Os01g10210	lachrymatory factor synthase,putative,expressed
28					LOC_Os01g10219	hypothetical protein
29					LOC_Os01g10230	lachrymatory factor synthase,putative,expressed
30					LOC_Os01g10240	urate anion exchanger,putative,expressed
31					LOC_Os01g10250	hydrolase,alpha/beta fold family domain containing protein,expressed
32					LOC_Os01g10260	expressed protein
33					LOC_Os01g10270	hypothetical protein
34					LOC_Os01g10280	phosphoribosylaminoimidazole carboxylase,chloroplast precursor,putative,expressed
35					LOC_Os01g10290	autophagy -related protein 3,putative,expressed
36					LOC_Os01g10300	expressed protein
37					LOC_Os01g10310	conserved hypothetical protein
38					LOC_Os01g10320	class III HD -Zip protein 8,putative,expressed
39					LOC_Os01g10340	expressed protein
40					LOC_Os01g10350	MPPN domain containing protein,expressed
41					LOC_Os01g10370	AP2 domain containing protein,expressed
42					LOC_Os01g10380	transposon protein,putative,CACTA,En/Spm sub -class
43					LOC_Os01g10390	transposon protein,putative,CACTA,En/Spm sub -class
44					LOC_Os01g10400	expressed protein
45					LOC_Os01g10410	transposon protein,putative,unclassified
46					LOC_Os01g10420	hypothetical protein
47					LOC_Os01g10430	protein kinase family protein,putative,expressed
48					LOC_Os01g10440	xylosyltransferase,putative,expressed
49					LOC_Os01g10450	protein kinase domain containing protein,expressed
50					LOC_Os01g10460	conserved hypothetical protein
51					LOC_Os01g10470	RALFL17 - Rapid ALkalinization Factor RALF family protein precursor,expressed
52					LOC_Os01g10480	plastocyanin -like domain containing protein,putative
53					LOC_Os01g10490	keratin,type I cytoskeletal 9,putative,expressed
54	QTL	Chr1	10244759	10521372	LOC_Os01g18260	transposon protein,putative,CACTA,En/Spm sub -class
55					LOC_Os01g18270	transposon protein,putative,CACTA,En/Spm sub -class
56					LOC_Os01g18280	SNF7 domain containing protein,putative,expressed
57					LOC_Os01g18290	helix -loop -helix DNA -binding domain containing protein,expressed
58					LOC_Os01g18300	hypothetical protein
59					LOC_Os01g18310	hypothetical protein
60					LOC_Os01g18320	protoporphyrinogen oxidase,chloroplast precursor,putative,expressed
61					LOC_Os01g18330	hypothetical protein
62					LOC_Os01g18340	glycine -rich cell wall protein,putative
63					LOC_Os01g18350	hypothetical protein
64					LOC_Os01g18360	OsIAA4 - Auxin -responsive Aux/IAA gene family member,expressed
65					LOC_Os01g18370	hypothetical protein
66					LOC_Os01g18375	hydrophobic protein,putative
67					LOC_Os01g18390	OsRCI2 -1 - Putative low temperature and salt responsive protein
68					LOC_Os01g18400	CHIT10 - Chitinase family protein precursor,expressed
69					LOC_Os01g18410	hypothetical protein
70					LOC_Os01g18420	OsMADS88 - MADS -box family gene with M -gamma type -box
71					LOC_Os01g18440	OsMADS89 - MADS -box family gene with M -gamma type -box
72					LOC_Os01g18450	expressed protein
73					LOC_Os01g18460	hypothetical protein
74					LOC_Os01g18470	transposon protein,putative,unclassified
75					LOC_Os01g18480	transposon protein,putative,unclassified
76					LOC_Os01g18490	hypothetical protein
77					LOC_Os01g18500	transposon protein,putative,unclassified
78					LOC_Os01g18510	retrotransposon protein,putative,Ty3 -gypsy subclass
79					LOC_Os01g18520	retrotransposon protein,putative,Ty3 -gypsy subclass,expressed
80					LOC_Os01g18530	hypothetical protein
81					LOC_Os01g18540	hypothetical protein
82					LOC_Os01g18550	transposon protein,putative,CACTA,En/Spm sub -class
83					LOC_Os01g18560	transposon protein,putative,CACTA,En/Spm sub -class
84					LOC_Os01g18570	transposon protein,putative,CACTA,En/Spm sub -class
85					LOC_Os01g18584	OsWRKY9 - Superfamily of TFs having WRKY and zinc finger domains,expressed
86					LOC_Os01g18610	retrotransposon protein,putative,LINE subclass
87					LOC_Os01g18620	transferase family protein,putative
88					LOC_Os01g18630	aspartic proteinase oryzasin -1 precursor,putative,expressed
89					LOC_Os01g18640	aminotransferase,putative,expressed
90					LOC_Os01g18650	transposon protein,putative,unclassified
91					LOC_Os01g18660	aminotransferase,putative,expressed
92					LOC_Os01g18670	MDR -like ABC transporter,putative,expressed
93	BLOCK 206. MARKERS: 2096 2098 2099 2100 2101	Chr1	13522239	13551259	LOC_Os01g24020	expressed protein
94					LOC_Os01g24010	pleiotropic drug resistance protein,putative,expressed
95					LOC_Os01g24030	AMP -binding enzyme,putative,expressed
96					LOC_Os01g24040	retrotransposon protein,putative,Ty1 -copia subclass
97					LOC_Os01g24050	expressed protein
98	QTL	Chr1	20414475	20655590	LOC_Os01g36760	hypothetical protein
99					LOC_Os01g36766	transposon protein,putative,CACTA,En/Spm sub -class
100					LOC_Os01g36772	transposon protein,putative,CACTA,En/Spm sub -class
101					LOC_Os01g36780	transposon protein,putative,CACTA,En/Spm sub -class,expressed
102					LOC_Os01g36790	TKL-IRAK-DUF26 -lf.2 - DUF26 kinases have homology to DUF26 containing loci,expressed
103					LOC_Os01g36800	retrotransposon protein,putative,unclassified
104					LOC_Os01g36810	hypothetical protein
105					LOC_Os01g36820	expressed protein
106					LOC_Os01g36830	polygalacturonase,putative
107					LOC_Os01g36840	ATP -binding region,ATPase -like domain containing protein,expressed
108					LOC_Os01g36850	transposon protein,putative,Pong sub -class,expressed
109					LOC_Os01g36860	DEAD -box ATP -dependent RNA helicase 40,putative,expressed
110					LOC_Os01g36870	phox domain -containing protein,putative,expressed
111					LOC_Os01g36880	hypothetical protein
112					LOC_Os01g36890	DEAD -box ATP -dependent RNA helicase,putative,expressed
113					LOC_Os01g36900	retrotransposon protein,putative,unclassified
114					LOC_Os01g36910	transposon protein,putative,unclassified
115					LOC_Os01g36920	DEAD -box ATP -dependent RNA helicase,putative,expressed
116					LOC_Os01g36930	ubiquitin carboxyl -terminal hydrolase 6,putative,expressed
117					LOC_Os01g36940	OsFBX13 - F -box domain containing protein,expressed
118					LOC_Os01g36950	N -rich protein,putative,expressed
119					LOC_Os01g36960	retrotransposon protein,putative,Ty1 -copia subclass
120					LOC_Os01g36970	expressed protein
121					LOC_Os01g36984	hypothetical protein
122					LOC_Os01g37000	carboxyl -terminal peptidase,putative,expressed
123					LOC_Os01g37020	carboxyl -terminal peptidase,putative
124					LOC_Os01g37030	conserved hypothetical protein
125	QTL	Chr1	28086901	28408977	LOC_Os01g48950	expressed protein
126					LOC_Os01g48960	glutamate synthase,chloroplast precursor,putative,expressed
127					LOC_Os01g48970	hypothetical protein
128					LOC_Os01g48980	GPI transamidase component family protein,putative,expressed
129					LOC_Os01g48990	uncharacterized kinase mug58,putative,expressed
130					LOC_Os01g49000	katanin p60 ATPase -containing subunit,putative,expressed
131					LOC_Os01g49010	ORC4 - Putative origin recognition complex subunit 4,expressed
132					LOC_Os01g49020	expressed protein
133					LOC_Os01g49024	phosphatidylserine synthase,putative,expressed
134					LOC_Os01g49026	transmembrane protein 93,putative,expressed
135					LOC_Os01g49030	expressed protein
136					LOC_Os01g49050	hypothetical protein
137					LOC_Os01g49060	prenyltransferase,putative,expressed
138					LOC_Os01g49065	expressed protein
139					LOC_Os01g49070	hypothetical protein
140					LOC_Os01g49080	hypothetical protein
141					LOC_Os01g49090	retrotransposon protein,putative,unclassified
142					LOC_Os01g49120	MATE efflux family protein,putative,expressed
143					LOC_Os01g49110	prenyltransferase,putative,expressed
144					LOC_Os01g49130	retrotransposon protein,putative,unclassified
145					LOC_Os01g49150	anti -silencing protein,ASF1 -like domain containing protein,expressed
146					LOC_Os01g49140	retrotransposon protein,putative,unclassified
147					LOC_Os01g49154	expressed protein
148					LOC_Os01g49160	MYB family transcription factor,putative,expressed
149					LOC_Os01g49180	ATP dependent DNA ligase family protein,putative,expressed
150					LOC_Os01g49190	ATP synthase,putative,expressed
151					LOC_Os01g49200	microtubule associated protein,putative,expressed
152					LOC_Os01g49210	expressed protein
153					LOC_Os01g49219	expressed protein
154					LOC_Os01g49230	limonoid UDP -glucosyltransferase,putative,expressed
155					LOC_Os01g49240	limonoid UDP -glucosyltransferase,putative,expressed
156					LOC_Os01g49250	methyltransferase,putative,expressed
157					LOC_Os01g49260	expressed protein
158					LOC_Os01g49270	XPA -binding protein 2,putative,expressed
159					LOC_Os01g49280	zinc finger family protein,putative,expressed
160					LOC_Os01g49290	WD repeat -containing protein,putative,expressed
161					LOC_Os01g49300	retrotransposon protein,putative,unclassified
162					LOC_Os01g49310	expressed protein
163					LOC_Os01g49320	glycosyl hydrolase,putative,expressed
164					LOC_Os01g49340	arginine/serine -rich coiled -coil protein 1,putative,expressed
165					LOC_Os01g49330	formyl transferase,putative,expressed
166					LOC_Os01g49350	DUF292 domain containing protein,expressed
167					LOC_Os01g49360	FAD -binding and arabino -lactone oxidase domains containing protein,putative,expressed
168					LOC_Os01g49370	expressed protein
169					LOC_Os01g49380	lipase,putative,expressed
170					LOC_Os01g49390	IPP transferase,putative,expressed
171					LOC_Os01g49400	hypothetical protein
172	BLOCK 421. MARKERS: 3714 3716 3717 3718	Chr1	29301981	29306702	LOC_Os01g51010	DUF292 domain containing protein,expressed
173	-	Chr1	29310056		LOC_Os01g51010	DUF292 domain containing protein,expressed
174	BLOCK 437. MARKERS: 3857 3858 3859 3860 3861 3862 3863 3864 3865 3866 3867 3868 3869 3870 3871	Chr1	30179138	30277466	LOC_Os01g52530	phosphoribosyl transferase,putative,expressed
175					LOC_Os01g52550	ABC transporter,ATP -binding protein,putative,expressed
176					LOC_Os01g52540	B3 DNA binding domain containing protein,expressed
177					LOC_Os01g52560	Plant PDR ABC transporter associated domain containing protein,expressed
178					LOC_Os01g52570	lachrymatory factor synthase,putative,expressed
179					LOC_Os01g52579	hypothetical protein
180					LOC_Os01g52590	hypothetical protein
181					LOC_Os01g52594	expressed protein
182					LOC_Os01g52600	hypothetical protein
183					LOC_Os01g52610	membrane associated DUF588 domain containing protein,putative,expressed
184					LOC_Os01g52630	regulator of chromosome condensation,putative,expressed
185					LOC_Os01g52650	POEI44 - Pollen Ole e I allergen and extensin family protein precursor,expressed
186					LOC_Os01g52640	suppressor of phythchrome A,putative,expressed
187					LOC_Os01g52660	POEI51 - Pollen Ole e I allergen and extensin family protein precursor,expressed
188					LOC_Os01g52670	expressed protein
189					LOC_Os01g52680	OsMADS32 - MADS -box family gene with MIKCc type -box,expressed
190	BLOCK 444. MARKERS: 3922 3923 3924 3925 3926 3927 3928 3929 3930	Chr1	33087967	33138303	LOC_Os01g57260	vacuolar protein sorting -associated protein 28 homolog 2,putative,expressed
191					LOC_Os01g57270	disease resistance RPP13 -like protein 1,putative,expressed
192					LOC_Os01g57280	rp1,putative,expressed
193					LOC_Os01g57294	hypothetical protein
194					LOC_Os01g57310	rp1,putative,expressed
195					LOC_Os01g57324	hypothetical protein
196					LOC_Os01g57350	diacylglycerol kinase,putative,expressed
197	BLOCK 502. MARKERS: 4483 4484 4485 4486 4487 4488 4489 4490 4492 4493 4494 4495 4496 4497 4498 4499 4501 4502 4503 4504 4505 4506 4507 4508 4509 4510 4511	Chr1	34613671	34699187	LOC_Os01g59850	GTPase -activating protein,putative,expressed
198					LOC_Os01g59860	expressed protein
199					LOC_Os01g59880	inositol -1,4,5 -trisphosphate 5 -phosphatase,putative,expressed
200					LOC_Os01g59870	LTPL65 - Protease inhibitor/seed storage/LTP family protein precursor,expressed
201					LOC_Os01g59900	expressed protein
202					LOC_Os01g59890	pentatricopeptide,putative,expressed
203					LOC_Os01g59910	OsFBX29 - F -box domain containing protein,expressed
204					LOC_Os01g59920	cysteine synthase,chloroplast precursor,putative,expressed
205					LOC_Os01g59930	NADH -cytochrome b5 reductase,putative,expressed
206					LOC_Os01g59940	conserved hypothetical protein
207					LOC_Os01g59950	pentatricopeptide repeat -containing protein,putative,expressed
208					LOC_Os01g59970	expressed protein
209					LOC_Os01g59980	zinc finger family protein,putative,expressed
210					LOC_Os01g59990	ribosomal protein L24,putative,expressed
211					LOC_Os01g60000	pentatricopeptide,putative,expressed
212					LOC_Os01g60010	PPR repeat domain containing protein,putative,expressed
213					LOC_Os01g60020	NAC domain transcription factor,putative,expressed
214	BLOCK 503. MARKERS: 4512 4513 4514 4515 4516 4517 4518 4519 4520 4522 4523 4524 4525 4526 4527 4528 4530	Chr1	34702053	34801823	LOC_Os01g60040	HEAT repeat family protein,putative,expressed
215					LOC_Os01g60050	HEAT,putative
216					LOC_Os01g60060	leucine -rich repeat family protein,putative,expressed
217					LOC_Os01g60070	conserved hypothetical protein
218					LOC_Os01g60080	monocopper oxidase,putative,expressed
219					LOC_Os01g60090	retrotransposon protein,putative,unclassified
220					LOC_Os01g60100	transposon protein,putative,unclassified
221					LOC_Os01g60110	E2F -related protein,putative,expressed
222					LOC_Os01g60120	transmembrane protein 56,putative,expressed
223					LOC_Os01g60130	hypothetical protein
224					LOC_Os01g60140	ATCHX15,putative,expressed
225					LOC_Os01g60150	hypothetical protein
226					LOC_Os01g60160	hypothetical protein
227					LOC_Os01g60170	DUF567 domain containing protein,putative,expressed
228	-	Chr1	34876667		LOC_Os01g60280	ATP binding protein,putative,expressed
229	-	Chr1	34900689		LOC_Os01g60330	inactive receptor kinase At2g26730 precursor,putative,expressed
230	-	Chr1	34901198
231	BLOCK 505. MARKERS: 4540 4542 4543 4544 4545 4546 4547 4548 4549 4550 4552 4553 4554 4555 4557	Chr1	34902463	35001865	LOC_Os01g60340	NTMC2Type1.1 protein,putative
232					LOC_Os01g60350	hypothetical protein
233					LOC_Os01g60360	ubiquitin -conjugating enzyme,putative
234					LOC_Os01g60369	retrotransposon protein,putative,Ty3 -gypsy subclass
235					LOC_Os01g60380	retrotransposon protein,putative,Ty3 -gypsy subclass
236					LOC_Os01g60389	retrotransposon protein,putative,Ty3 -gypsy subclass
237					LOC_Os01g60400	retrotransposon protein,putative,Ty3 -gypsy subclass
238					LOC_Os01g60410	ubiquitin -conjugating enzyme,putative,expressed
239					LOC_Os01g60420	expressed protein
240					LOC_Os01g60430	pentatricopeptide repeat -containing protein,putative,expressed
241					LOC_Os01g60440	HEAT repeat family protein,putative,expressed
242					LOC_Os01g60450	cytochrome P450,putative
243					LOC_Os01g60460	hypothetical protein
244					LOC_Os01g60470	retrotransposon protein,putative,unclassified
245					LOC_Os01g60480	retrotransposon protein,putative,unclassified
246					LOC_Os01g60490	OsWRKY22 - Superfamily of TFs having WRKY and zinc finger domains,expressed
247					LOC_Os01g60500	hypothetical protein
248					LOC_Os01g60510	hypothetical protein
249					LOC_Os01g60520	WRKY DNA -binding domain containing protein
250	-	Chr1	35068845		LOC_Os01g60660	methionyl -tRNA synthetase,putative,expressed
251	-	Chr1	35180023
252	BLOCK 509. MARKERS: 4571 4572 4573 4574 4576 4577 4579 4580 4581 4583 4584 4585 4586 4587 4588 4590	Chr1	35126116	35225798	LOC_Os01g60740	LTPL16 - Protease inhibitor/seed storage/LTP family protein precursor,expressed
253					LOC_Os01g60750	transposon protein,putative,unclassified
254					LOC_Os01g60760	hypothetical protein
255					LOC_Os01g60770	expansin precursor,putative,expressed
256					LOC_Os01g60780	solute carrier family 35 member E3,putative,expressed
257					LOC_Os01g60790	40S ribosomal protein S26,putative,expressed
258					LOC_Os01g60800	expressed protein
259					LOC_Os01g60810	DUF623 domain containing protein,expressed
260					LOC_Os01g60820	hypothetical protein
261					LOC_Os01g60850	expressed protein
262					LOC_Os01g60830	expressed protein
263					LOC_Os01g60860	spotted leaf 11,putative,expressed
264					LOC_Os01g60870	hypothetical protein
265					LOC_Os01g60880	transposon protein,putative,unclassified
266					LOC_Os01g60890	conserved hypothetical protein
267					LOC_Os01g60900	expressed protein
268	-	Chr1	35345404
269	-	Chr1	35434066		LOC_Os01g61240	gamma -interferon -inducible lysosomal thiol reductase precursor,putative
270	-	Chr1	35489390
271	-	Chr1	35539424		LOC_Os01g61460	leaf senescence related protein,putative,expressed
272	-	Chr1	35624684		LOC_Os01g61590	CAMK-CAMK-like.1 - CAMK includes calcium/calmodulin depedent protein kinases,expressed
273	BLOCK 516. MARKERS: 4660 4661 4662 4663 4664 4665 4666 4667 4668 4669 4670	Chr1	35651275	35708844	LOC_Os01g61620	protein kinase family protein,putative,expressed
274					LOC_Os01g61630	expressed protein
275					LOC_Os01g61640	NLI interacting factor -like phosphatase,putative,expressed
276					LOC_Os01g61650	retrotransposon protein,putative,unclassified
277					LOC_Os01g61660	retrotransposon protein,putative,unclassified
278					LOC_Os01g61670	ureidoglycolate hydrolase,putative,expressed
279					LOC_Os01g61680	expressed protein
280					LOC_Os01g61690	OsSCP5 - Putative Serine Carboxypeptidase homologue,expressed
281					LOC_Os01g61700	ATP -dependent Clp protease adaptor protein ClpS containing protein
282					LOC_Os01g61710	coatomer subunit delta,putative,expressed
283					LOC_Os01g61720	IQ calmodulin -binding motif domain containing protein,expressed
284	-	Chr1	35741051		LOC_Os01g61780	vacuolar ATP synthase 98 kDa subunit,putative,expressed
285	-	Chr1	35834354		LOC_Os01g61910	KIP1,putative,expressed
286	-	Chr1	35851781		LOC_Os01g61930	SAC3/GANP family protein,putative,expressed
287	-	Chr1	35892381		LOC_Os01g62010	hydrolase,alpha/beta fold family domain containing protein,expressed
288	QTL	Chr1	41114455	42917379	LOC_Os01g71050	MSP domain containing protein,putative,expressed
289					LOC_Os01g71060	xylanase inhibitor,putative,expressed
290					LOC_Os01g71070	xylanase inhibitor,putative,expressed
291					LOC_Os01g71080	xylanase inhibitor,putative,expressed
292					LOC_Os01g71090	xylanase inhibitor,putative,expressed
293					LOC_Os01g71094	basic 7S globulin 2 precursor,putative,expressed
294					LOC_Os01g71100	expressed protein
295					LOC_Os01g71106	NBS -LRR disease resistance protein,putative,expressed
296					LOC_Os01g71114	disease resistance protein RGA4,putative,expressed
297					LOC_Os01g71130	xylanase inhibitor 725OS,putative,expressed
298					LOC_Os01g71140	xylanase inhibitor,putative,expressed
299					LOC_Os01g71150	hypothetical protein
300					LOC_Os01g71160	xylanase inhibitor,putative,expressed
301					LOC_Os01g71170	classical arabinogalactan protein 26 precursor,putative,expressed
302					LOC_Os01g71180	pentatricopeptide repeat protein PPR1106 -17,putative
303					LOC_Os01g71190	photosystem II reaction center PSB28 protein,chloroplast precursor,putative,expressed
304					LOC_Os01g71200	RNA recognition motif containing protein,putative,expressed
305					LOC_Os01g71210	expressed protein
306					LOC_Os01g71220	zinc finger protein,putative,expressed
307					LOC_Os01g71230	nascent polypeptide -associated complex subunit alpha -like protein 3,putative,expressed
308					LOC_Os01g71250	expressed protein
309					LOC_Os01g71240	calcium -transporting ATPase,plasma membrane -type,putative,expressed
310					LOC_Os01g71256	expressed protein
311					LOC_Os01g71262	expressed protein
312					LOC_Os01g71270	eukaryotic peptide chain release factor subunit 1 -1,putative,expressed
313					LOC_Os01g71280	glycerol -3 -phosphate dehydrogenase,putative,expressed
314					LOC_Os01g71300	S -formylglutathione hydrolase,putative,expressed
315					LOC_Os01g71310	cytokinin dehydrogenase precursor,putative,expressed
316					LOC_Os01g71320	hexokinase,putative,expressed
317					LOC_Os01g71330	expressed protein
318					LOC_Os01g71340	glycosyl hydrolases family 17,putative,expressed
319					LOC_Os01g71350	glycosyl hydrolases family 17,putative,expressed
320					LOC_Os01g71360	hypothetical protein
321					LOC_Os01g71370	retrotransposon protein,putative,unclassified
322					LOC_Os01g71380	glycosyl hydrolases family 17,putative,expressed
323					LOC_Os01g71390	retrotransposon protein,putative,unclassified
324					LOC_Os01g71400	glycosyl hydrolases family 17,putative,expressed
325					LOC_Os01g71410	glycosyl hydrolases family 17,putative,expressed
326					LOC_Os01g71420	Ser/Thr protein phosphatase family protein,putative,expressed
327					LOC_Os01g71430	OsFBDUF9 - F -box and DUF domain containing protein
328					LOC_Os01g71440	OsFBDUF10 - F -box and DUF domain containing protein
329					LOC_Os01g71450	OsFBX33 - F -box domain containing protein
330					LOC_Os01g71460	OsFBDUF11 - F -box and DUF domain containing protein,expressed
331					LOC_Os01g71474	glycosyl hydrolases family 17,putative,expressed
332					LOC_Os01g71490	hypothetical protein
333					LOC_Os01g71510	transposon protein,putative,unclassified
334					LOC_Os01g71520	retrotransposon protein,putative,unclassified,expressed
335					LOC_Os01g71530	retrotransposon protein,putative,Ty3 -gypsy subclass
336					LOC_Os01g71540	expressed protein
337					LOC_Os01g71549	hypothetical protein
338					LOC_Os01g71558	phototropic -responsive NPH3 family protein,putative
339					LOC_Os01g71570	hypothetical protein
340					LOC_Os01g71590	expressed protein
341					LOC_Os01g71599	hypothetical protein
342					LOC_Os01g71608	phototropic -responsive NPH3 family protein,putative
343					LOC_Os01g71620	expressed protein
344					LOC_Os01g71624	expressed protein
345					LOC_Os01g71630	expressed protein
346					LOC_Os01g71640	conserved hypothetical protein
347					LOC_Os01g71650	glycosyl hydrolases family 17,putative
348					LOC_Os01g71660	retrotransposon protein,putative,unclassified
349					LOC_Os01g71670	glycosyl hydrolases family 17,putative,expressed
350					LOC_Os01g71680	glycosyl hydrolases family 17,putative
351					LOC_Os01g71690	recA protein,expressed
352					LOC_Os01g71700	amino acid permease family protein,putative,expressed
353					LOC_Os01g71710	amino acid permease family protein,putative,expressed
354					LOC_Os01g71720	amino acid permease family protein,putative,expressed
355					LOC_Os01g71740	amino acid permease family protein,putative,expressed
356					LOC_Os01g71750	hypothetical protein
357					LOC_Os01g71760	amino acid permease family protein,putative
358					LOC_Os01g71770	RNA recognition motif containing protein,putative,expressed
359					LOC_Os01g71780	WD domain,G -beta repeat domain containing protein,expressed
360					LOC_Os01g71790	NAM,putative,expressed
361					LOC_Os01g71800	lecithin cholesterol acyltransferase,putative
362					LOC_Os01g71810	glycosyl hydrolases family 17,putative,expressed
363					LOC_Os01g71820	glycosyl hydrolases family 17,putative,expressed
364					LOC_Os01g71830	glycosyl hydrolases family 17,putative,expressed
365					LOC_Os01g71840	retrotransposon protein,putative,unclassified,expressed
366					LOC_Os01g71850	transposon protein,putative,unclassified
367					LOC_Os01g71860	glycosyl hydrolases family 17,putative,expressed
368					LOC_Os01g71870	transposon protein,putative,unclassified
369					LOC_Os01g71880	transposon protein,putative,unclassified
370					LOC_Os01g71890	transposon protein,putative,unclassified
371					LOC_Os01g71900	transposon protein,putative,CACTA,En/Spm sub -class
372					LOC_Os01g71910	transposon protein,putative,CACTA,En/Spm sub -class
373					LOC_Os01g71930	glycosyl hydrolases family 17 protein,expressed
374					LOC_Os01g71940	retrotransposon protein,putative,unclassified
375					LOC_Os01g71950	expressed protein
376					LOC_Os01g71960	endonuclease,putative,expressed
377					LOC_Os01g71970	GRAS family transcription factor containing protein,expressed
378					LOC_Os01g71990	pyrroline -5 -carboxylate reductase,putative,expressed
379					LOC_Os01g71980	rho -GTPase -activating protein -like,putative,expressed
380					LOC_Os01g72000	armadillo repeat -containing protein,putative,expressed
381					LOC_Os01g72009	expressed protein
382					LOC_Os01g72020	BTBA3 - Bric -a -Brac,Tramtrack,Broad Complex BTB domain with Ankyrin repeat region,expressed
383					LOC_Os01g72030	retrotransposon protein,putative,unclassified
384					LOC_Os01g72049	retrotransposon,putative,centromere -specific,expressed
385					LOC_Os01g72070	retrotransposon protein,putative,unclassified
386					LOC_Os01g72080	calmodulin -like protein 1,putative,expressed
387					LOC_Os01g72090	phycoerythrobilin ferredoxin oxidoreductase,putative,expressed
388					LOC_Os01g72100	OsCML10 - Calmodulin -related calcium sensor protein,expressed
389					LOC_Os01g72110	transposon protein,putative,unclassified
390					LOC_Os01g72120	glutathione S -transferase,putative,expressed
391					LOC_Os01g72130	glutathione S -transferase,putative,expressed
392					LOC_Os01g72140	glutathione S -transferase,putative,expressed
393					LOC_Os01g72150	glutathione S -transferase,putative,expressed
394					LOC_Os01g72160	glutathione S -transferase,putative,expressed
395					LOC_Os01g72170	glutathione S -transferase,putative,expressed
396					LOC_Os01g72190	expressed protein
397					LOC_Os01g72200	expressed protein
398					LOC_Os01g72205	proline synthetase co -transcribed bacterial homolog protein,putative,expressed
399					LOC_Os01g72220	WD domain,G -beta repeat domain containing protein,expressed
400					LOC_Os01g72210	early -responsive to dehydration protein -related,putative,expressed
401					LOC_Os01g72230	stromal membrane -associated protein,putative,expressed
402					LOC_Os01g72240	uridine 5 -monophosphate synthase,putative,expressed
403					LOC_Os01g72250	uridine 5 -monophosphate synthase,putative,expressed
404					LOC_Os01g72260	cytochrome P450,putative,expressed
405					LOC_Os01g72270	cytochrome P450,putative,expressed
406					LOC_Os01g72280	tetratricopeptide repeat containing protein,putative,expressed
407					LOC_Os01g72290	expressed protein
408					LOC_Os01g72300	Cupin domain containing protein,expressed
409					LOC_Os01g72310	OsFBO7 - F -box and other domain containing protein,expressed
410					LOC_Os01g72320	FYVE zinc finger domain containing protein,expressed
411					LOC_Os01g72330	OsRR4 type -A response regulator,expressed
412					LOC_Os01g72340	beta -galactosidase,putative,expressed
413					LOC_Os01g72350	amidohydrolase,putative,expressed
414					LOC_Os01g72370	helix -loop -helix DNA -binding domain containing protein,expressed
415					LOC_Os01g72360	expressed protein
416					LOC_Os01g72380	expressed protein
417					LOC_Os01g72390	NBS type disease resistance protein,putative
418					LOC_Os01g72400	retrotransposon protein,putative,Ty1 -copia subclass
419					LOC_Os01g72420	C2 domain containing protein,putative,expressed
420					LOC_Os01g72410	Leucine Rich Repeat family protein,expressed
421					LOC_Os01g72430	NADPH quinone oxidoreductase,putative,expressed
422					LOC_Os01g72440	hypothetical protein
423					LOC_Os01g72450	DNA binding protein,putative,expressed
424					LOC_Os01g72460	NADPH quinone oxidoreductase,putative,expressed
425					LOC_Os01g72470	expressed protein
426					LOC_Os01g72480	zinc finger,C3HC4 type domain containing protein,expressed
427					LOC_Os01g72490	LRP1,putative,expressed
428					LOC_Os01g72500	retrotransposon protein,putative,unclassified,expressed
429					LOC_Os01g72510	eukaryotic aspartyl protease domain containing protein,expressed
430					LOC_Os01g72520	phosphoesterase family protein,putative,expressed
431					LOC_Os01g72530	OsCML31 - Calmodulin -related calcium sensor protein,expressed
432					LOC_Os01g72540	OsCML23 - Calmodulin -related calcium sensor protein
433					LOC_Os01g72550	OsCML19 - Calmodulin -related calcium sensor protein
434					LOC_Os01g72560	expressed protein
435					LOC_Os01g72570	expressed protein
436					LOC_Os01g72579	hypothetical protein
437					LOC_Os01g72590	conserved hypothetical protein
438					LOC_Os01g72600	spotted leaf 11,putative,expressed
439					LOC_Os01g72610	glycosyltransferase,putative,expressed
440					LOC_Os01g72620	conserved hypothetical protein
441					LOC_Os01g72630	expressed protein
442					LOC_Os01g72650	RNA recognition motif containing protein,putative,expressed
443					LOC_Os01g72660	hypothetical protein
444					LOC_Os01g72670	expressed protein
445					LOC_Os01g72680	disease resistance protein RPS2,putative
446					LOC_Os01g72690	NAD kinase,putative,expressed
447					LOC_Os01g72700	expressed protein
448					LOC_Os01g72710	expressed protein
449					LOC_Os01g72720	hypothetical protein
450					LOC_Os01g72730	cytochrome P450,putative,expressed
451					LOC_Os01g72740	cytochrome P450,putative,expressed
452					LOC_Os01g72749	hypothetical protein
453					LOC_Os01g72760	cytochrome P450,putative,expressed
454					LOC_Os01g72780	expressed protein
455					LOC_Os01g72790	cyclin -dependent kinase,putative,expressed
456					LOC_Os01g72800	signal recognition particle receptor,putative,expressed
457					LOC_Os01g72810	secreted glycoprotein,putative,expressed
458					LOC_Os01g72820	CRS1/YhbY domain containing protein,putative,expressed
459					LOC_Os01g72834	RNA recognition motif containing protein,putative,expressed
460					LOC_Os01g72850	GDSL -motif lipase/hydrolase family protein,putative
461					LOC_Os01g72860	MAC/Perforin domain containing protein,putative,expressed
462					LOC_Os01g72870	BAS1,putative,expressed
463					LOC_Os01g72880	DNA mismatch repair protein Mlh1,putative,expressed
464					LOC_Os01g72890	transposon protein,putative,CACTA,En/Spm sub -class,expressed
465					LOC_Os01g72900	abscisic stress -ripening,putative,expressed
466					LOC_Os01g72910	abscisic stress -ripening,putative,expressed
467					LOC_Os01g72920	hypothetical protein
468					LOC_Os01g72930	pentatricopeptide,putative,expressed
469					LOC_Os01g72934	hypothetical protein
470					LOC_Os01g72940	phosphatidylserine decarboxylase,putative,expressed
471					LOC_Os01g72950	expressed protein
472					LOC_Os01g72960	expressed protein
473					LOC_Os01g72970	DUF630/DUF632 domains containing protein,putative,expressed
474					LOC_Os01g72980	tRNA uridine 5 -carboxymethylaminomethyl modification enzyme gidA,putative,expressed
475					LOC_Os01g72990	expressed protein
476					LOC_Os01g73000	copine,putative,expressed
477					LOC_Os01g73005	expressed protein
478					LOC_Os01g73020	mitochondrial import inner membrane translocase subunit Tim16,putative,expressed
479					LOC_Os01g73024	expressed protein
480					LOC_Os01g73030	conserved hypothetical protein
481					LOC_Os01g73040	CBS domain -containing protein,putative,expressed
482					LOC_Os01g73060	expressed protein
483					LOC_Os01g73080	expressed protein
484					LOC_Os01g73070	expressed protein
485					LOC_Os01g73090	conserved hypothetical protein
486					LOC_Os01g73100	retrotransposon protein,putative,unclassified
487					LOC_Os01g73110	expressed protein
488					LOC_Os01g73120	expressed protein
489					LOC_Os01g73130	vacuolar ATP synthase,putative,expressed
490					LOC_Os01g73140	ubiquitin -fold modifier 1 precursor,putative,expressed
491					LOC_Os01g73150	expressed protein
492					LOC_Os01g73160	40S ribosomal protein S10,putative,expressed
493					LOC_Os01g73170	peroxidase precursor,putative,expressed
494					LOC_Os01g73180	hypothetical protein
495					LOC_Os01g73190	peroxidase precursor,putative,expressed
496					LOC_Os01g73200	peroxidase precursor,putative,expressed
497					LOC_Os01g73210	hypothetical protein
498					LOC_Os01g73220	peroxidase precursor,putative,expressed
499					LOC_Os01g73230	syntaxin 6,putative,expressed
500					LOC_Os01g73234	thioredoxin,putative,expressed
501					LOC_Os01g73240	expressed protein
502					LOC_Os01g73250	abscisic stress -ripening,putative,expressed
503					LOC_Os01g73260	hypothetical protein
504					LOC_Os01g73270	expressed protein
505					LOC_Os01g73280	conserved hypothetical protein
506					LOC_Os01g73290	hypothetical protein
507					LOC_Os01g73300	VAMP -like protein YKT62,putative,expressed
508					LOC_Os01g73310	actin,putative,expressed
509					LOC_Os01g73320	retrotransposon protein,putative,Ty3 -gypsy subclass
510					LOC_Os01g73332	retrotransposon protein,putative,Ty3 -gypsy subclass
511					LOC_Os01g73344	retrotransposon protein,putative,Ty3 -gypsy subclass,expressed
512					LOC_Os01g73356	retrotransposon protein,putative,Ty3 -gypsy subclass
513					LOC_Os01g73370	S -locus lectin protein kinase family protein,putative
514					LOC_Os01g73380	retrotransposon protein,putative,Ty1 -copia subclass
515					LOC_Os01g73390	conserved hypothetical protein
516					LOC_Os01g73400	hypothetical protein
517					LOC_Os01g73410	FYVE zinc finger domain containing protein,expressed
518					LOC_Os01g73420	mitochondrial carrier protein,putative,expressed
519					LOC_Os01g73430	RNA polymerase IV largest subunit,putative
520					LOC_Os01g73440	conserved hypothetical protein
521					LOC_Os01g73450	amino acid kinase,putative,expressed
522					LOC_Os01g73460	ATXR,putative,expressed
523					LOC_Os01g73470	growth inhibition and differentiation -related protein 88,putative,expressed
524					LOC_Os01g73480	acetyltransferase,GNAT family protein
525					LOC_Os01g73490	expressed protein
526					LOC_Os01g73500	expressed protein
527					LOC_Os01g73514	5 -oxoprolinase,putative,expressed
528					LOC_Os01g73530	ABC transporter,ATP -binding protein,putative,expressed
529					LOC_Os01g73540	YGGT family protein,putative,expressed
530					LOC_Os01g73550	mitochondrial -processing peptidase subunit alpha,mitochondrial precursor,putative,expressed
531					LOC_Os01g73560	leucine rich repeat domain containing protein,putative,expressed
532					LOC_Os01g73570	vacuolar protein sorting 55 family protein,putative,expressed
533					LOC_Os01g73580	glycosyl hydrolases,putative,expressed
534					LOC_Os01g73590	transporter family protein,putative
535					LOC_Os01g73604	LSM domain containing protein
536					LOC_Os01g73620	expressed protein
537					LOC_Os01g73630	rhoGAP domain containing protein,expressed
538					LOC_Os01g73640	expressed protein
539					LOC_Os01g73644	expressed protein
540					LOC_Os01g73650	hypothetical protein
541					LOC_Os01g73656	expressed protein
542					LOC_Os01g73662	expressed protein
543					LOC_Os01g73670	expressed protein
544					LOC_Os01g73690	pentatricopeptide,putative,expressed
545					LOC_Os01g73680	aspartyl aminopeptidase,putative,expressed
546					LOC_Os01g73700	RCLEA2 - Root cap and Late embryogenesis related family protein precursor,putative,expressed
547					LOC_Os01g73710	RCLEA3 - Root cap and Late embryogenesis related family protein precursor,putative
548					LOC_Os01g73720	RCLEA4 - Root cap and Late embryogenesis related family protein precursor,expressed
549					LOC_Os01g73730	RCLEA5 - Root cap and Late embryogenesis related family protein precursor,expressed
550					LOC_Os01g73740	lipase,putative
551					LOC_Os01g73750	Leucine Rich Repeat family protein,expressed
552					LOC_Os01g73760	IPP transferase,putative,expressed
553					LOC_Os01g73770	dehydration -responsive element -binding protein,putative,expressed
554					LOC_Os01g73780	chloroplast outer envelope 24 kD protein,putative,expressed
555					LOC_Os01g73790	NAD dependent epimerase/dehydratase family protein,putative,expressed
556					LOC_Os01g73800	expressed protein
557					LOC_Os01g73810	ATCHX15,putative
558					LOC_Os01g73820	hypothetical protein
559					LOC_Os01g73830	expressed protein
560					LOC_Os01g73840	expressed protein
561					LOC_Os01g73850	retrotransposon protein,putative,unclassified
562					LOC_Os01g73860	hypothetical protein
563					LOC_Os01g73870	transposon protein,putative,unclassified
564					LOC_Os01g73880	eukaryotic translation initiation factor,putative,expressed
565					LOC_Os01g73890	transcription initiation factor IIA gamma chain,putative,expressed
566					LOC_Os01g73900	DEAD -box ATP -dependent RNA helicase,putative,expressed
567					LOC_Os01g73910	peptidase,putative,expressed
568					LOC_Os01g73920	hypothetical protein
569					LOC_Os01g73930	transposon protein,putative,unclassified
570					LOC_Os01g73950	PPR repeat containing protein,expressed
571					LOC_Os01g73940	expressed protein
572					LOC_Os01g73960	drought induced 19 protein,putative,expressed
573					LOC_Os01g73970	lysine ketoglutarate reductase trans -splicing related 1,putative,expressed
574					LOC_Os01g73980	xylem cysteine proteinase 2 precursor,putative,expressed
575					LOC_Os01g73990	cytochrome b5 -like Heme/Steroid binding domain containing protein,expressed
576					LOC_Os01g74000	glycerol -3 -phosphate dehydrogenase,putative,expressed
577					LOC_Os01g74010	cyclase/dehydrase family protein,expressed
578					LOC_Os01g74020	MYB family transcription factor,putative,expressed
579					LOC_Os01g74030	pumilio -family RNA binding protein,putative,expressed
580					LOC_Os01g74040	zinc finger,RING -type,putative,expressed
581					LOC_Os01g74050	transposon protein,putative,unclassified
582					LOC_Os01g74060	transposon protein,putative,unclassified
583					LOC_Os01g74070	transposon protein,putative,unclassified
584					LOC_Os01g74080	retrotransposon protein,putative,unclassified
585					LOC_Os01g74090	transposon protein,putative,unclassified
586					LOC_Os01g74100	conserved hypothetical protein
587					LOC_Os01g74110	metal cation transporter,putative,expressed
588					LOC_Os01g74120	hypothetical protein
589	-	Chr1	41698187
590	BLOCK 605. MARKERS: 5506 5507 5508 5509	Chr1	41826155	41836778	LOC_Os01g72110	transposon protein,putative,unclassified
591	-	Chr1	41956669		LOC_Os01g72340	beta -galactosidase,putative,expressed
592	-	Chr1	41957405		LOC_Os01g72340	beta -galactosidase,putative,expressed
593	-	Chr2	1745430		LOC_Os02g04020	expressed protein
594	-	Chr2	4111879		LOC_Os02g07840	bZIP transcription factor domain containing protein,expressed
595	BLOCK 71. MARKERS: 462 463 464 466 468 469 470 472	Chr2	4128501	4165972	LOC_Os02g07880	DNA binding protein,putative,expressed
596					LOC_Os02g07890	60S ribosomal protein L27a -3,putative,expressed
597					LOC_Os02g07900	ANTH/ENTH domain containing protein,putative,expressed
598					LOC_Os02g07910	fiber protein Fb15,putative,expressed
599					LOC_Os02g07920	expressed protein
600					LOC_Os02g07930	B -box zinc finger family protein,putative,expressed
601					LOC_Os02g07940	retrotransposon protein,putative,unclassified
602					LOC_Os02g07950	retrotransposon protein,putative,unclassified
603					LOC_Os02g07960	STRUBBELIG -RECEPTOR FAMILY 3 precursor,putative,expressed
604	-	Chr2	4201242		LOC_Os02g08010	LTPL43 - Protease inhibitor/seed storage/LTP family protein precursor,putative,expressed
605	-	Chr2	6016868
606	BLOCK 105. MARKERS: 700 701 702	Chr2	6055128	6074812	LOC_Os02g11740	plastidic ATP/ADP -transporter,putative,expressed
607					LOC_Os02g11750	RNA recognition motif containing protein,putative,expressed
608					LOC_Os02g11760	pleiotropic drug resistance protein,putative,expressed
609	QTL	Chr2	12139972	16352379	LOC_Os02g20579	hypothetical protein
610					LOC_Os02g20590	MBTB1 - Bric -a -Brac,Tramtrack,Broad Complex BTB domain with Meprin and TRAF Homology MATH domain
611					LOC_Os02g20600	BTB/POZ domain containing protein,putative
612					LOC_Os02g20609	hypothetical protein
613					LOC_Os02g20620	speckle -type POZ protein,putative
614					LOC_Os02g20630	retrotransposon protein,putative,unclassified
615					LOC_Os02g20640	retrotransposon protein,putative,unclassified
616					LOC_Os02g20650	retrotransposon protein,putative,Ty3 -gypsy subclass
617					LOC_Os02g20660	retrotransposon protein,putative,Ty3 -gypsy subclass
618					LOC_Os02g20670	retrotransposon protein,putative,unclassified
619					LOC_Os02g20676	expressed protein
620					LOC_Os02g20682	expressed protein
621					LOC_Os02g20690	speckle -type POZ protein,putative
622					LOC_Os02g20700	expressed protein
623					LOC_Os02g20710	hypothetical protein
624					LOC_Os02g20720	MBTB2 - Bric -a -Brac,Tramtrack,Broad Complex BTB domain with Meprin and TRAF Homology MATH domain
625					LOC_Os02g20729	conserved hypothetical protein
626					LOC_Os02g20740	retrotransposon protein,putative,unclassified
627					LOC_Os02g20750	hypothetical protein
628					LOC_Os02g20760	transposon protein,putative,Mariner sub -class
629					LOC_Os02g20770	transposon protein,putative,Pong sub -class
630					LOC_Os02g20780	transposon protein,putative,Pong sub -class
631					LOC_Os02g20790	hypothetical protein
632					LOC_Os02g20800	retrotransposon protein,putative,unclassified
633					LOC_Os02g20810	retrotransposon protein,putative,unclassified
634					LOC_Os02g20820	retrotransposon protein,putative,unclassified
635					LOC_Os02g20830	retrotransposon protein,putative,Ty1 -copia subclass
636					LOC_Os02g20840	retrotransposon protein,putative,Ty1 -copia subclass
637					LOC_Os02g20844	expressed protein
638					LOC_Os02g20850	ras -related protein,putative,expressed
639					LOC_Os02g20860	ATP11 protein,expressed
640					LOC_Os02g20870	SNI1,putative,expressed
641					LOC_Os02g20880	conserved hypothetical protein
642					LOC_Os02g20890	transposon protein,putative,Mutator sub -class,expressed
643					LOC_Os02g20900	hypothetical protein
644					LOC_Os02g20920	hypothetical protein
645					LOC_Os02g20930	apoptosis inhibitor 5,putative,expressed
646					LOC_Os02g20934	expressed protein
647					LOC_Os02g20940	CHCH domain containing protein,expressed
648					LOC_Os02g20950	expressed protein
649					LOC_Os02g20960	expressed protein
650					LOC_Os02g20970	C2 domain containing protein,putative,expressed
651					LOC_Os02g20980	expressed protein
652					LOC_Os02g20990	hypothetical protein
653					LOC_Os02g21009	sodium/calcium exchanger protein,putative,expressed
654					LOC_Os02g21030	hypothetical protein
655					LOC_Os02g21040	aspartic proteinase nepenthesin precursor,putative,expressed
656					LOC_Os02g21050	hypothetical protein
657					LOC_Os02g21060	retrotransposon protein,putative,Ty1 -copia subclass
658					LOC_Os02g21070	PPR repeat domain containing protein,putative
659					LOC_Os02g21080	AGAP008475 -PA,putative,expressed
660					LOC_Os02g21090	CPuORF33 - conserved peptide uORF -containing transcript,expressed
661					LOC_Os02g21100	retrotransposon protein,putative,Ty3 -gypsy subclass
662					LOC_Os02g21110	OsFBK6 - F -box domain and kelch repeat containing protein,expressed
663					LOC_Os02g21120	transposon protein,putative,unclassified
664					LOC_Os02g21130	retrotransposon protein,putative,unclassified
665					LOC_Os02g21140	retrotransposon protein,putative,unclassified
666					LOC_Os02g21150	retrotransposon protein,putative,unclassified
667					LOC_Os02g21160	hypothetical protein
668					LOC_Os02g21170	retrotransposon protein,putative,Ty3 -gypsy subclass
669					LOC_Os02g21180	retrotransposon protein,putative,unclassified
670					LOC_Os02g21185	hypothetical protein
671					LOC_Os02g21190	expressed protein
672					LOC_Os02g21220	hypothetical protein
673					LOC_Os02g21230	F -box domain containing protein,expressed
674					LOC_Os02g21240	OsFBX48 - F -box domain containing protein,expressed
675					LOC_Os02g21250	clathrin adaptor complex small chain domain containing protein,expressed
676					LOC_Os02g21260	OsFBL8 - F -box domain and LRR containing protein,expressed
677					LOC_Os02g21269	expressed protein
678					LOC_Os02g21280	POEI30 - Pollen Ole e I allergen and extensin family protein precursor,expressed
679					LOC_Os02g21290	hypothetical protein
680					LOC_Os02g21300	transposon protein,putative,unclassified,expressed
681					LOC_Os02g21310	expressed protein
682					LOC_Os02g21320	conserved hypothetical protein
683					LOC_Os02g21330	expressed protein
684					LOC_Os02g21340	ABC -2 type transporter family protein,expressed
685					LOC_Os02g21350	pleiotropic drug resistance protein 5,putative,expressed
686					LOC_Os02g21359	hypothetical protein
687					LOC_Os02g21370	hypothetical protein
688					LOC_Os02g21379	hypothetical protein
689					LOC_Os02g21390	conserved hypothetical protein
690					LOC_Os02g21400	retrotransposon protein,putative,unclassified
691					LOC_Os02g21410	hypothetical protein
692					LOC_Os02g21420	hypothetical protein
693					LOC_Os02g21430	AML1,putative,expressed
694					LOC_Os02g21440	hypothetical protein
695					LOC_Os02g21450	hypothetical protein
696					LOC_Os02g21460	uncharacterized protein yqjG,putative,expressed
697					LOC_Os02g21470	expressed protein
698					LOC_Os02g21480	conserved hypothetical protein
699					LOC_Os02g21490	WD domain,G -beta repeat domain containing protein,expressed
700					LOC_Os02g21500	PE -PGRS family protein,putative
701					LOC_Os02g21510	NOL1/NOP2/sun family protein,putative,expressed
702					LOC_Os02g21520	chalcone isomerase 3,putative,expressed
703					LOC_Os02g21530	expressed protein
704					LOC_Os02g21540	hypothetical protein
705					LOC_Os02g21550	flavonol synthase/flavanone 3 -hydroxylase,putative,expressed
706					LOC_Os02g21560	retrotransposon protein,putative,unclassified
707					LOC_Os02g21570	expressed protein
708					LOC_Os02g21580	PPR repeat containing protein
709					LOC_Os02g21590	retrotransposon,putative,centromere -specific
710					LOC_Os02g21600	transposon protein,putative,CACTA,En/Spm sub -class
711					LOC_Os02g21610	retrotransposon protein,putative,unclassified
712					LOC_Os02g21620	retrotransposon protein,putative,unclassified
713					LOC_Os02g21630	SEC14 cytosolic factor family protein,putative,expressed
714					LOC_Os02g21640	expressed protein
715					LOC_Os02g21650	prefoldin,putative,expressed
716					LOC_Os02g21660	L1P family of ribosomal proteins domain containing protein,expressed
717					LOC_Os02g21670	hypothetical protein
718					LOC_Os02g21680	hypothetical protein
719					LOC_Os02g21685	conserved hypothetical protein
720					LOC_Os02g21700	STE-MEKK-ste11-MAP3K.8 - STE kinases include homologs to sterile 7,sterile 11 and sterile 20 from yeast,expressed
721					LOC_Os02g21705	expressed protein
722					LOC_Os02g21710	Ras family domain containing protein
723					LOC_Os02g21720	transposon protein,putative,CACTA,En/Spm sub -class
724					LOC_Os02g21730	transposon protein,putative,CACTA,En/Spm sub -class
725					LOC_Os02g21740	retrotransposon protein,putative,unclassified
726					LOC_Os02g21750	MDR -like ABC transporter,putative,expressed
727					LOC_Os02g21760	hypothetical protein
728					LOC_Os02g21770	hypothetical protein
729					LOC_Os02g21780	retrotransposon protein,putative,unclassified
730					LOC_Os02g21790	retrotransposon protein,putative,unclassified
731					LOC_Os02g21800	retrotransposon,putative,centromere -specific
732					LOC_Os02g21810	cytochrome P450 51,putative,expressed
733					LOC_Os02g21820	hypothetical protein
734					LOC_Os02g21830	hypothetical protein
735					LOC_Os02g21840	retrotransposon protein,putative,unclassified
736					LOC_Os02g21850	hypothetical protein
737					LOC_Os02g21860	hypothetical protein
738					LOC_Os02g21870	expressed protein
739					LOC_Os02g21880	coiled -coil domain -containing protein,putative,expressed
740					LOC_Os02g21890	expressed protein
741					LOC_Os02g21900	40S ribosomal protein S7,putative
742					LOC_Os02g21910	hypothetical protein
743					LOC_Os02g21925	expressed protein
744					LOC_Os02g21920	CPuORF24 - conserved peptide uORF -containing transcript,expressed
745					LOC_Os02g21930	hypothetical protein
746					LOC_Os02g21950	retrotransposon protein,putative,unclassified
747					LOC_Os02g21960	retrotransposon protein,putative,unclassified
748					LOC_Os02g21970	26S protease regulatory subunit 6B,putative,expressed
749					LOC_Os02g21980	retrotransposon protein,putative,unclassified
750					LOC_Os02g21990	retrotransposon,putative,centromere -specific
751					LOC_Os02g22000	phosphoglycerate mutase,putative
752					LOC_Os02g22010	hypothetical protein
753					LOC_Os02g22020	MYB family transcription factor,putative,expressed
754					LOC_Os02g22030	retrotransposon protein,putative,unclassified
755					LOC_Os02g22040	retrotransposon protein,putative,unclassified
756					LOC_Os02g22050	retrotransposon protein,putative,unclassified
757					LOC_Os02g22060	expressed protein
758					LOC_Os02g22070	expressed protein
759					LOC_Os02g22080	transposon protein,putative,unclassified
760					LOC_Os02g22084	expressed protein
761					LOC_Os02g22090	pattern formation protein EMB30,putative,expressed
762					LOC_Os02g22100	OsRhmbd6 - Putative Rhomboid homologue,expressed
763					LOC_Os02g22110	hypothetical protein
764					LOC_Os02g22120	conserved hypothetical protein
765					LOC_Os02g22130	expressed protein
766					LOC_Os02g22140	ADP -ribosylation factor,putative,expressed
767					LOC_Os02g22150	conserved hypothetical protein
768					LOC_Os02g22160	DNA binding protein,putative,expressed
769					LOC_Os02g22170	retrotransposon,putative,centromere -specific
770					LOC_Os02g22180	retrotransposon,putative,centromere -specific
771					LOC_Os02g22190	glycosyltransferase,putative,expressed
772					LOC_Os02g22200	hypothetical protein
773					LOC_Os02g22210	retrotransposon protein,putative,Ty1 -copia subclass
774					LOC_Os02g22220	retrotransposon protein,putative,Ty3 -gypsy subclass
775					LOC_Os02g22230	retrotransposon protein,putative,unclassified
776					LOC_Os02g22240	retrotransposon protein,putative,unclassified
777					LOC_Os02g22250	retrotransposon protein,putative,unclassified
778					LOC_Os02g22260	fruit protein PKIWI502,putative,expressed
779					LOC_Os02g22280	retrotransposon protein,putative,unclassified,expressed
780					LOC_Os02g22290	retrotransposon protein,putative,Ty3 -gypsy subclass,expressed
781					LOC_Os02g22300	retrotransposon protein,putative,Ty3 -gypsy subclass
782					LOC_Os02g22310	retrotransposon protein,putative,Ty3 -gypsy subclass
783					LOC_Os02g22320	retrotransposon protein,putative,Ty3 -gypsy subclass
784					LOC_Os02g22330	hypothetical protein
785					LOC_Os02g22340	retrotransposon,putative,centromere -specific
786					LOC_Os02g22350	hypothetical protein
787					LOC_Os02g22360	retrotransposon,putative,centromere -specific
788					LOC_Os02g22370	expressed protein
789					LOC_Os02g22374	expressed protein
790					LOC_Os02g22380	glycosyltransferase protein,putative,expressed
791					LOC_Os02g22390	retrotransposon protein,putative,unclassified
792					LOC_Os02g22400	retrotransposon protein,putative,unclassified
793					LOC_Os02g22410	retrotransposon protein,putative,unclassified
794					LOC_Os02g22420	retrotransposon protein,putative,unclassified
795					LOC_Os02g22430	retrotransposon protein,putative,unclassified
796					LOC_Os02g22440	hypothetical protein
797					LOC_Os02g22450	expressed protein
798					LOC_Os02g22460	retrotransposon protein,putative,Ty3 -gypsy subclass
799					LOC_Os02g22480	glycosyltransferase,putative,expressed
800					LOC_Os02g22490	retrotransposon protein,putative,Ty3 -gypsy subclass
801					LOC_Os02g22500	retrotransposon protein,putative,Ty3 -gypsy subclass
802					LOC_Os02g22510	retrotransposon protein,putative,Ty3 -gypsy subclass
803					LOC_Os02g22520	retrotransposon protein,putative,Ty3 -gypsy subclass
804					LOC_Os02g22530	retrotransposon protein,putative,Ty3 -gypsy subclass
805					LOC_Os02g22540	retrotransposon protein,putative,unclassified
806					LOC_Os02g22550	retrotransposon protein,putative,unclassified
807					LOC_Os02g22560	retrotransposon protein,putative,unclassified
808					LOC_Os02g22570	retrotransposon protein,putative,unclassified
809					LOC_Os02g22580	conserved hypothetical protein
810					LOC_Os02g22590	expressed protein
811					LOC_Os02g22600	retrotransposon protein,putative,unclassified,expressed
812					LOC_Os02g22610	transposon protein,putative,CACTA,En/Spm sub -class
813					LOC_Os02g22620	retrotransposon protein,putative,Ty3 -gypsy subclass
814					LOC_Os02g22630	transposon protein,putative,CACTA,En/Spm sub -class
815					LOC_Os02g22640	retrotransposon protein,putative,unclassified
816					LOC_Os02g22650	glycosyltransferase,putative,expressed
817					LOC_Os02g22660	retrotransposon protein,putative,unclassified
818					LOC_Os02g22670	retrotransposon,putative,centromere -specific
819					LOC_Os02g22680	integral membrane protein DUF6 containing protein,expressed
820					LOC_Os02g22690	retrotransposon,putative,centromere -specific
821					LOC_Os02g22700	retrotransposon,putative,centromere -specific
822					LOC_Os02g22710	hypothetical protein
823					LOC_Os02g22720	retrotransposon protein,putative,unclassified
824					LOC_Os02g22730	retrotransposon protein,putative,unclassified
825					LOC_Os02g22740	retrotransposon protein,putative,unclassified
826					LOC_Os02g22750	hypothetical protein
827					LOC_Os02g22760	retrotransposon protein,putative,LINE subclass
828					LOC_Os02g22770	hypothetical protein
829					LOC_Os02g22780	T -complex protein,putative,expressed
830					LOC_Os02g22790	retrotransposon protein,putative,Ty3 -gypsy subclass
831					LOC_Os02g22800	conserved hypothetical protein
832					LOC_Os02g22810	retrotransposon protein,putative,unclassified
833					LOC_Os02g22820	expressed protein
834					LOC_Os02g23820	retrotransposon protein,putative,unclassified
835					LOC_Os02g23821	retrotransposon protein,putative,unclassified
836					LOC_Os02g23822	retrotransposon protein,putative,unclassified
837					LOC_Os02g23823	helix -loop -helix DNA -binding domain containing protein,expressed
838					LOC_Os02g23824	retrotransposon,putative,centromere -specific
839					LOC_Os02g23825	retrotransposon,putative,centromere -specific
840					LOC_Os02g23826	expressed protein
841					LOC_Os02g23827	retrotransposon,putative,centromere -specific
842					LOC_Os02g23828	retrotransposon protein,putative,Ty3 -gypsy subclass
843					LOC_Os02g23829	conserved hypothetical protein
844					LOC_Os02g23830	retrotransposon,putative,centromere -specific
845					LOC_Os02g23840	retrotransposon protein,putative,Ty3 -gypsy subclass
846					LOC_Os02g23850	retrotransposon,putative,centromere -specific
847					LOC_Os02g23860	retrotransposon,putative,centromere -specific
848					LOC_Os02g23870	retrotransposon protein,putative,unclassified,expressed
849					LOC_Os02g23880	retrotransposon,putative,centromere -specific
850					LOC_Os02g23890	protein transporter,putative,expressed
851					LOC_Os02g23900	hypothetical protein
852					LOC_Os02g23910	hypothetical protein
853					LOC_Os02g23920	hypothetical protein
854					LOC_Os02g23930	expressed protein
855					LOC_Os02g23939	expressed protein
856					LOC_Os02g23950	transposon protein,putative,Pong sub -class,expressed
857					LOC_Os02g23960	hypothetical protein
858					LOC_Os02g23970	retrotransposon,putative,centromere -specific
859					LOC_Os02g23980	retrotransposon protein,putative,unclassified
860					LOC_Os02g23990	retrotransposon protein,putative,unclassified
861					LOC_Os02g24000	retrotransposon,putative,centromere -specific
862					LOC_Os02g24010	hypothetical protein
863					LOC_Os02g24020	dihydrodipicolinate reductase,putative,expressed
864					LOC_Os02g24030	hypothetical protein
865					LOC_Os02g24040	retrotransposon protein,putative,unclassified
866					LOC_Os02g24050	retrotransposon protein,putative,unclassified
867					LOC_Os02g24060	retrotransposon protein,putative,unclassified
868					LOC_Os02g24070	retrotransposon protein,putative,unclassified
869					LOC_Os02g24080	SNARE domain containing protein,putative,expressed
870					LOC_Os02g24090	retrotransposon protein,putative,unclassified
871					LOC_Os02g24095	expressed protein
872					LOC_Os02g24100	hypothetical protein
873					LOC_Os02g24109	hypothetical protein
874					LOC_Os02g24120	hypothetical protein
875					LOC_Os02g24134	Sec1 family transport protein,putative,expressed
876					LOC_Os02g24150	retrotransposon protein,putative,unclassified
877					LOC_Os02g24155	retrotransposon protein,putative,unclassified
878					LOC_Os02g24170	retrotransposon protein,putative,unclassified
879					LOC_Os02g24190	cyclin -T1 -2,putative,expressed
880					LOC_Os02g24199	hypothetical protein
881					LOC_Os02g24205	expressed protein
882					LOC_Os02g24210	expressed protein
883					LOC_Os02g24220	transposon protein,putative,unclassified
884					LOC_Os02g24230	retrotransposon,putative,centromere -specific
885					LOC_Os02g24240	hypothetical protein
886					LOC_Os02g24250	retrotransposon protein,putative,Ty3 -gypsy subclass
887					LOC_Os02g24260	retrotransposon protein,putative,unclassified
888					LOC_Os02g24270	retrotransposon protein,putative,unclassified,expressed
889					LOC_Os02g24280	transposon protein,putative,unclassified
890					LOC_Os02g24290	hypothetical protein
891					LOC_Os02g24300	transposon protein,putative,CACTA,En/Spm sub -class
892					LOC_Os02g24310	transposon protein,putative,CACTA,En/Spm sub -class
893					LOC_Os02g24320	transposon protein,putative,CACTA,En/Spm sub -class
894					LOC_Os02g24330	eukaryotic translation initiation factor 4B,putative,expressed
895					LOC_Os02g24340	1 -acyl -sn -glycerol -3 -phosphate acyltransferase theta,putative
896					LOC_Os02g24354	pyridoxal -dependent decarboxylase protein,putative,expressed
897					LOC_Os02g24370	retrotransposon protein,putative,Ty3 -gypsy subclass
898					LOC_Os02g24380	hypothetical protein
899					LOC_Os02g24390	hypothetical protein
900					LOC_Os02g24400	hypothetical protein
901					LOC_Os02g24410	hypothetical protein
902					LOC_Os02g24420	retrotransposon protein,putative,unclassified
903					LOC_Os02g24430	expressed protein
904					LOC_Os02g24460	retrotransposon protein,putative,unclassified
905					LOC_Os02g24470	hypothetical protein
906					LOC_Os02g24480	retrotransposon protein,putative,unclassified
907					LOC_Os02g24490	retrotransposon protein,putative,unclassified
908					LOC_Os02g24500	retrotransposon protein,putative,unclassified
909					LOC_Os02g24510	retrotransposon protein,putative,unclassified
910					LOC_Os02g24520	retrotransposon protein,putative,unclassified
911					LOC_Os02g24530	retrotransposon protein,putative,unclassified
912					LOC_Os02g24540	hypothetical protein
913					LOC_Os02g24550	retrotransposon protein,putative,unclassified
914					LOC_Os02g24560	retrotransposon protein,putative,unclassified
915					LOC_Os02g24570	retrotransposon protein,putative,unclassified
916					LOC_Os02g24574	NADPH -dependent oxidoreductase,putative
917					LOC_Os02g24576	chloroplast 30S ribosomal protein S7,putative
918					LOC_Os02g24578	chloroplast 30S ribosomal protein S12,putative
919					LOC_Os02g24582	hypothetical protein
920					LOC_Os02g24584	hypothetical protein
921					LOC_Os02g24586	uncharacterized protein ycf68,putative
922					LOC_Os02g24588	hypothetical protein
923					LOC_Os02g24592	hypothetical protein
924					LOC_Os02g24594	hypothetical protein
925					LOC_Os02g24596	apocytochrome f precursor,putative
926					LOC_Os02g24598	chloroplast envelope membrane protein,putative
927					LOC_Os02g24604	photosystem I assembly protein ycf4,putative
928					LOC_Os02g24612	ribosomal protein S2,putative
929					LOC_Os02g24614	DNA -directed RNA polymerase subunit beta,putative
930					LOC_Os02g24616	hypothetical protein
931					LOC_Os02g24618	hypothetical protein
932					LOC_Os02g24622	hypothetical protein
933					LOC_Os02g24624	conserved hypothetical protein
934					LOC_Os02g24626	uncharacterized protein ycf70,putative
935					LOC_Os02g24628	photosystem II reaction center protein Z,putative
936					LOC_Os02g24632	photosystem II 44 kDa reaction center protein,putative,expressed
937					LOC_Os02g24634	photosystem II D2 protein,putative
938					LOC_Os02g24636	hypothetical protein
939					LOC_Os02g24638	hypothetical protein
940					LOC_Os02g24642	photosystem II reaction center protein K precursor,putative,expressed
941					LOC_Os02g24640	retrotransposon protein,putative,Ty3 -gypsy subclass
942					LOC_Os02g24649	hypothetical protein
943					LOC_Os02g24660	retrotransposon protein,putative,unclassified
944					LOC_Os02g24670	retrotransposon protein,putative,Ty3 -gypsy subclass
945					LOC_Os02g24680	retrotransposon protein,putative,Ty3 -gypsy subclass
946					LOC_Os02g24690	retrotransposon protein,putative,unclassified
947					LOC_Os02g24700	OsSAUR8 - Auxin -responsive SAUR gene family member,expressed
948					LOC_Os02g24710	conserved hypothetical protein
949					LOC_Os02g24720	LTPL21 - Protease inhibitor/seed storage/LTP family protein precursor
950					LOC_Os02g24730	retrotransposon protein,putative,unclassified
951					LOC_Os02g24740	OsSAUR9 - Auxin -responsive SAUR gene family member,expressed
952					LOC_Os02g24750	expressed protein
953					LOC_Os02g24760	transposon protein,putative,unclassified
954					LOC_Os02g24770	retrotransposon protein,putative,Ty1 -copia subclass
955					LOC_Os02g24780	retrotransposon protein,putative,unclassified
956					LOC_Os02g24790	retrotransposon protein,putative,unclassified
957					LOC_Os02g24800	retrotransposon protein,putative,unclassified
958					LOC_Os02g24810	conserved hypothetical protein
959					LOC_Os02g24820	hypothetical protein
960					LOC_Os02g24830	hypothetical protein
961					LOC_Os02g24840	retrotransposon protein,putative,Ty3 -gypsy subclass
962					LOC_Os02g24850	retrotransposon protein,putative,Ty3 -gypsy subclass
963					LOC_Os02g24860	retrotransposon protein,putative,unclassified
964					LOC_Os02g24870	retrotransposon protein,putative,Ty3 -gypsy subclass
965					LOC_Os02g24880	retrotransposon,putative,centromere -specific
966					LOC_Os02g24890	retrotransposon protein,putative,unclassified
967					LOC_Os02g24900	retrotransposon,putative,centromere -specific
968					LOC_Os02g24910	retrotransposon,putative,centromere -specific
969					LOC_Os02g24920	hypothetical protein
970					LOC_Os02g24930	hypothetical protein
971					LOC_Os02g24940	conserved hypothetical protein
972					LOC_Os02g24950	transposon protein,putative,CACTA,En/Spm sub -class
973					LOC_Os02g24960	retrotransposon protein,putative,Ty3 -gypsy subclass
974					LOC_Os02g24970	retrotransposon protein,putative,Ty3 -gypsy subclass
975					LOC_Os02g24980	retrotransposon,putative,centromere -specific
976					LOC_Os02g24990	retrotransposon,putative,centromere -specific
977					LOC_Os02g25000	conserved hypothetical protein
978					LOC_Os02g25010	hypothetical protein
979					LOC_Os02g25020	DNA binding protein,putative,expressed
980					LOC_Os02g25030	retrotransposon,putative,centromere -specific
981					LOC_Os02g25040	retrotransposon protein,putative,unclassified
982					LOC_Os02g25050	hypothetical protein
983					LOC_Os02g25060	NTMC2Type1.2 protein,putative,expressed
984					LOC_Os02g25070	retrotransposon protein,putative,Ty3 -gypsy subclass
985					LOC_Os02g25080	expressed protein
986					LOC_Os02g25090	retrotransposon protein,putative,Ty3 -gypsy subclass
987					LOC_Os02g25100	retrotransposon protein,putative,Ty3 -gypsy subclass
988					LOC_Os02g25110	retrotransposon protein,putative,Ty3 -gypsy subclass
989					LOC_Os02g25120	retrotransposon protein,putative,Ty3 -gypsy subclass
990					LOC_Os02g25130	retrotransposon protein,putative,Ty1 -copia subclass
991					LOC_Os02g25140	retrotransposon protein,putative,unclassified
992					LOC_Os02g25150	conserved hypothetical protein
993					LOC_Os02g25160	retrotransposon,putative,centromere -specific
994					LOC_Os02g25170	retrotransposon protein,putative,unclassified
995					LOC_Os02g25180	retrotransposon protein,putative,Ty3 -gypsy subclass
996					LOC_Os02g25190	retrotransposon,putative,centromere -specific
997					LOC_Os02g25200	retrotransposon,putative,centromere -specific
998					LOC_Os02g25210	retrotransposon,putative,centromere -specific
999					LOC_Os02g25220	retrotransposon protein,putative,unclassified
1000					LOC_Os02g25230	expressed protein
1001					LOC_Os02g25240	hypothetical protein
1002					LOC_Os02g25250	retrotransposon protein,putative,Ty3 -gypsy subclass
1003					LOC_Os02g25260	retrotransposon protein,putative,unclassified
1004					LOC_Os02g25270	hypothetical protein
1005					LOC_Os02g25280	retrotransposon protein,putative,Ty1 -copia subclass
1006					LOC_Os02g25290	retrotransposon protein,putative,unclassified
1007					LOC_Os02g25300	hypothetical protein
1008					LOC_Os02g25310	zinc knuckle family protein
1009					LOC_Os02g25320	transposon protein,putative,CACTA,En/Spm sub -class
1010					LOC_Os02g25330	transposon protein,putative,CACTA,En/Spm sub -class
1011					LOC_Os02g25340	retrotransposon,putative,centromere -specific
1012					LOC_Os02g25350	retrotransposon,putative,centromere -specific
1013					LOC_Os02g25360	hypothetical protein
1014					LOC_Os02g25370	transposon protein,putative,CACTA,En/Spm sub -class
1015					LOC_Os02g25380	transposon protein,putative,CACTA,En/Spm sub -class
1016					LOC_Os02g25390	retrotransposon protein,putative,unclassified
1017					LOC_Os02g25400	retrotransposon protein,putative,unclassified
1018					LOC_Os02g25410	hypothetical protein
1019					LOC_Os02g25420	hypothetical protein
1020					LOC_Os02g25430	retrotransposon protein,putative,Ty3 -gypsy subclass
1021					LOC_Os02g25440	retrotransposon protein,putative,unclassified
1022					LOC_Os02g25449	expressed protein
1023					LOC_Os02g25460	transposon protein,putative,unclassified
1024					LOC_Os02g25470	transposon protein,putative,unclassified
1025					LOC_Os02g25480	retrotransposon protein,putative,Ty1 -copia subclass
1026					LOC_Os02g25490	retrotransposon protein,putative,Ty1 -copia subclass
1027					LOC_Os02g25500	retrotransposon protein,putative,Ty3 -gypsy subclass
1028					LOC_Os02g25510	retrotransposon protein,putative,unclassified
1029					LOC_Os02g25520	transposon protein,putative,CACTA,En/Spm sub -class
1030					LOC_Os02g25530	retrotransposon protein,putative,Ty3 -gypsy subclass
1031					LOC_Os02g25540	transposon protein,putative,CACTA,En/Spm sub -class
1032					LOC_Os02g25550	transposon protein,putative,CACTA,En/Spm sub -class
1033					LOC_Os02g25560	transposon protein,putative,CACTA,En/Spm sub -class
1034					LOC_Os02g25570	hypothetical protein
1035					LOC_Os02g25580	Sec1 family transport protein,putative,expressed
1036					LOC_Os02g25590	expressed protein
1037					LOC_Os02g25600	hypothetical protein
1038					LOC_Os02g25604	hypothetical protein
1039					LOC_Os02g25610	hypothetical protein
1040					LOC_Os02g25620	expressed protein
1041					LOC_Os02g25624	expressed protein
1042					LOC_Os02g25630	conserved hypothetical protein
1043					LOC_Os02g25640	glutelin,putative,expressed
1044					LOC_Os02g25650	hypothetical protein
1045					LOC_Os02g25660	retrotransposon,putative,centromere -specific
1046					LOC_Os02g25670	retrotransposon,putative,centromere -specific
1047					LOC_Os02g25680	expressed protein
1048					LOC_Os02g25690	hypothetical protein
1049					LOC_Os02g25700	O -acyltransferase,putative
1050					LOC_Os02g25710	retrotransposon protein,putative,unclassified
1051					LOC_Os02g25720	transposon protein,putative,CACTA,En/Spm sub -class
1052					LOC_Os02g25730	retrotransposon protein,putative,Ty3 -gypsy subclass
1053					LOC_Os02g25740	retrotransposon protein,putative,Ty3 -gypsy subclass
1054					LOC_Os02g25750	retrotransposon protein,putative,unclassified
1055					LOC_Os02g25755	expressed protein
1056					LOC_Os02g25760	retrotransposon protein,putative,unclassified
1057					LOC_Os02g25770	retrotransposon protein,putative,Ty3 -gypsy subclass
1058					LOC_Os02g25780	expressed protein
1059					LOC_Os02g25790	retrotransposon protein,putative,Ty1 -copia subclass
1060					LOC_Os02g25800	retrotransposon protein,putative,unclassified
1061					LOC_Os02g25810	retrotransposon protein,putative,unclassified
1062					LOC_Os02g25820	B3 DNA binding domain containing protein,expressed
1063					LOC_Os02g25830	conserved hypothetical protein
1064					LOC_Os02g25840	conserved oligomeric Golgi complex component 4,related,putative,expressed
1065					LOC_Os02g25850	transposon protein,putative,Pong sub -class
1066					LOC_Os02g25860	glutelin,putative,expressed
1067					LOC_Os02g25870	elongation factor Tu,putative,expressed
1068					LOC_Os02g25880	retrotransposon protein,putative,unclassified
1069					LOC_Os02g25890	hypothetical protein
1070					LOC_Os02g25900	pollen signalling protein with adenylyl cyclase activity,putative,expressed
1071					LOC_Os02g25910	histone H3,putative,expressed
1072					LOC_Os02g25920	retrotransposon protein,putative,Ty3 -gypsy subclass,expressed
1073					LOC_Os02g25930	retrotransposon protein,putative,unclassified
1074					LOC_Os02g25940	Core histone H2A/H2B/H3/H4 domain containing protein,putative,expressed
1075					LOC_Os02g25950	transposon protein,putative,unclassified
1076					LOC_Os02g25960	ankyrin repeat family protein,putative,expressed
1077					LOC_Os02g25970	retrotransposon protein,putative,unclassified
1078					LOC_Os02g25980	hypothetical protein
1079					LOC_Os02g25990	retrotransposon,putative,centromere -specific
1080					LOC_Os02g26014	terpene synthase,putative,expressed
1081					LOC_Os02g26040	retrotransposon protein,putative,unclassified
1082					LOC_Os02g26050	retrotransposon protein,putative,Ty3 -gypsy subclass
1083					LOC_Os02g26060	retrotransposon protein,putative,Ty3 -gypsy subclass
1084					LOC_Os02g26070	retrotransposon protein,putative,unclassified
1085					LOC_Os02g26080	anther -specific proline -rich protein APG precursor,putative
1086					LOC_Os02g26090	anther -specific proline -rich protein APG,putative
1087					LOC_Os02g26100	retrotransposon protein,putative,unclassified
1088					LOC_Os02g26110	retrotransposon protein,putative,unclassified
1089					LOC_Os02g26120	hypothetical protein
1090					LOC_Os02g26130	hypothetical protein
1091					LOC_Os02g26140	microtubule -binding protein TANGLED1,putative,expressed
1092					LOC_Os02g26150	hypothetical protein
1093					LOC_Os02g26160	receptor lectin kinase like protein,putative,expressed
1094					LOC_Os02g26170	conserved hypothetical protein
1095					LOC_Os02g26180	transposon protein,putative,CACTA,En/Spm sub -class
1096					LOC_Os02g26190	transposon protein,putative,CACTA,En/Spm sub -class,expressed
1097					LOC_Os02g26200	hypothetical protein
1098					LOC_Os02g26210	flowering promoting factor -like 1,putative,expressed
1099					LOC_Os02g26220	hypothetical protein
1100					LOC_Os02g26230	retrotransposon protein,putative,unclassified
1101					LOC_Os02g26240	retrotransposon protein,putative,unclassified
1102					LOC_Os02g26250	retrotransposon protein,putative,unclassified
1103					LOC_Os02g26260	hypothetical protein
1104					LOC_Os02g26270	retrotransposon protein,putative,unclassified
1105					LOC_Os02g26280	retrotransposon protein,putative,unclassified
1106					LOC_Os02g26290	fasciclin -like arabinogalactan protein 8 precursor,putative,expressed
1107					LOC_Os02g26294	expressed protein
1108					LOC_Os02g26300	expressed protein
1109					LOC_Os02g26310	conserved hypothetical protein
1110					LOC_Os02g26320	fasciclin -like arabinogalactan precursor protein,putative,expressed
1111					LOC_Os02g26330	expressed protein
1112					LOC_Os02g26349	transposon protein,putative,CACTA,En/Spm sub -class,expressed
1113					LOC_Os02g26370	wiskott -Aldrich syndrome protein family member 2,putative,expressed
1114					LOC_Os02g26380	hypothetical protein
1115					LOC_Os02g26390	expressed protein
1116					LOC_Os02g26400	nuclease,EndA/NucM family protein,expressed
1117					LOC_Os02g26404	expressed protein
1118					LOC_Os02g26410	retrotransposon protein,putative,unclassified
1119					LOC_Os02g26420	retrotransposon protein,putative,unclassified
1120					LOC_Os02g26430	OsWRKY42 - Superfamily of TFs having WRKY and zinc finger domains,expressed
1121					LOC_Os02g26440	prefoldin subunit,putative,expressed
1122					LOC_Os02g26450	transposon protein,putative,unclassified
1123					LOC_Os02g26460	hAT dimerisation domain -containing protein,putative
1124					LOC_Os02g26470	expressed protein
1125					LOC_Os02g26480	OsSCP7 - Putative Serine Carboxypeptidase homologue,expressed
1126					LOC_Os02g26490	conserved hypothetical protein
1127					LOC_Os02g26500	retrotransposon protein,putative,unclassified
1128					LOC_Os02g26510	retrotransposon protein,putative,unclassified
1129					LOC_Os02g26520	hypothetical protein
1130					LOC_Os02g26530	hypothetical protein
1131					LOC_Os02g26540	hypothetical protein
1132					LOC_Os02g26550	ubiquitin carboxyl -terminal hydrolase,family 1,putative,expressed
1133					LOC_Os02g26560	expressed protein
1134					LOC_Os02g26570	hypothetical protein
1135					LOC_Os02g26580	hypothetical protein
1136					LOC_Os02g26590	hypothetical protein
1137					LOC_Os02g26600	ATP binding,related,putative,expressed
1138					LOC_Os02g26614	retrotransposon protein,putative,unclassified
1139					LOC_Os02g26630	transposon protein,putative,unclassified
1140					LOC_Os02g26640	hypothetical protein
1141					LOC_Os02g26650	delta14 -sterol reductase,putative,expressed
1142					LOC_Os02g26660	exonuclease,putative,expressed
1143					LOC_Os02g26670	F -box/Kelch -repeat protein,putative,expressed
1144					LOC_Os02g26680	hypothetical protein
1145					LOC_Os02g26690	retrotransposon protein,putative,Ty1 -copia subclass
1146					LOC_Os02g26700	cation transport regulator -like protein 1,putative,expressed
1147					LOC_Os02g26710	cyclo -DOPA 5 -O -glucosyltransferase,putative
1148					LOC_Os02g26720	Inositol 1,3,4 -trisphosphate 5/6 -kinase,putative,expressed
1149					LOC_Os02g26730	hypothetical protein
1150					LOC_Os02g26740	transposon protein,putative,Pong sub -class
1151					LOC_Os02g26750	transposon protein,putative,Pong sub -class
1152					LOC_Os02g26760	conserved hypothetical protein
1153					LOC_Os02g26770	cytochrome P450,putative,expressed
1154					LOC_Os02g26780	transposon protein,putative,unclassified
1155					LOC_Os02g26790	expressed protein
1156					LOC_Os02g26794	expressed protein
1157					LOC_Os02g26800	expressed protein
1158					LOC_Os02g26810	cytochrome P450,putative,expressed
1159					LOC_Os02g26814	UDP -N -acetylglucosamine transferase subunit ALG13,putative,expressed
1160					LOC_Os02g26820	retrotransposon protein,putative,unclassified
1161					LOC_Os02g26830	retrotransposon protein,putative,unclassified
1162					LOC_Os02g26840	O -acyltransferase,putative
1163					LOC_Os02g26850	rRNA -processing protein FCF,putative,expressed
1164					LOC_Os02g26860	START domain containing protein,putative,expressed
1165					LOC_Os02g26870	retrotransposon protein,putative,Ty1 -copia subclass
1166					LOC_Os02g26880	retrotransposon protein,putative,Ty1 -copia subclass
1167					LOC_Os02g26890	PPR repeat containing protein
1168					LOC_Os02g26900	hypothetical protein
1169					LOC_Os02g26910	retrotransposon,putative,centromere -specific
1170					LOC_Os02g26920	retrotransposon protein,putative,unclassified
1171					LOC_Os02g26930	retrotransposon protein,putative,unclassified
1172					LOC_Os02g26940	vegetative storage protein,putative,expressed
1173					LOC_Os02g26950	conserved hypothetical protein
1174					LOC_Os02g26960	expressed protein
1175					LOC_Os02g26970	hypothetical protein
1176					LOC_Os02g26984	expressed protein
1177					LOC_Os02g27000	ATP -binding region,ATPase -like domain containing protein,expressed
1178					LOC_Os02g27010	retrotransposon protein,putative,unclassified
1179					LOC_Os02g27020	hypothetical protein
1180					LOC_Os02g27030	cysteine proteinase 1 precursor,putative,expressed
1181					LOC_Os02g27040	hypothetical protein
1182					LOC_Os02g27050	transposon protein,putative,CACTA,En/Spm sub -class
1183					LOC_Os02g27060	high mobility group,putative,expressed
1184					LOC_Os02g27070	PPR repeat domain containing protein,putative,expressed
1185					LOC_Os02g27080	hypothetical protein
1186					LOC_Os02g27090	transposon protein,putative,unclassified
1187					LOC_Os02g27100	conserved hypothetical protein
1188					LOC_Os02g27110	expressed protein
1189					LOC_Os02g27120	retrotransposon protein,putative,LINE subclass
1190					LOC_Os02g27130	expressed protein
1191					LOC_Os02g27140	hypothetical protein
1192					LOC_Os02g27150	expressed protein
1193					LOC_Os02g27160	retrotransposon protein,putative,unclassified
1194					LOC_Os02g27170	hypothetical protein
1195					LOC_Os02g27180	retrotransposon,putative,centromere -specific
1196					LOC_Os02g27190	hypothetical protein
1197					LOC_Os02g27200	expressed protein
1198					LOC_Os02g27210	expressed protein
1199					LOC_Os02g27220	protein phosphatase 2C,putative,expressed
1200					LOC_Os02g27230	retrotransposon protein,putative,unclassified
1201					LOC_Os02g27240	retrotransposon protein,putative,unclassified
1202					LOC_Os02g27250	hypothetical protein
1203					LOC_Os02g27260	hypothetical protein
1204					LOC_Os02g27270	retrotransposon protein,putative,unclassified
1205					LOC_Os02g27280	transposon protein,putative,CACTA,En/Spm sub -class
1206					LOC_Os02g27290	hypothetical protein
1207					LOC_Os02g27300	SCP -like extracellular protein
1208					LOC_Os02g27310	TKL-IRAK-DUF26 -lc.6 - DUF26 kinases have homology to DUF26 containing loci,expressed
1209					LOC_Os02g27320	retrotransposon protein,putative,Ty1 -copia subclass
1210					LOC_Os02g27330	expressed protein
1211					LOC_Os02g27340	riboflavin biosynthesis protein ribD,putative,expressed
1212					LOC_Os02g27350	expressed protein
1213					LOC_Os02g27360	aspartic proteinase -like protein 2 precursor,putative,expressed
1214					LOC_Os02g27370	hypothetical protein
1215					LOC_Os02g27380	retrotransposon protein,putative,Ty3 -gypsy subclass
1216					LOC_Os02g27389	hypothetical protein
1217					LOC_Os02g27400	OsFBX49 - F -box domain containing protein,expressed
1218					LOC_Os02g27420	transposon protein,putative,unclassified
1219					LOC_Os02g27430	GRF zinc finger family protein
1220					LOC_Os02g27440	DNA topoisomerase 1,putative,expressed
1221					LOC_Os02g27450	hypothetical protein
1222					LOC_Os02g27460	transposon protein,putative,CACTA,En/Spm sub -class
1223					LOC_Os02g27470	importin -7,putative,expressed
1224					LOC_Os02g27480	membrane attack complex component/perforin/complement C9,putative,expressed
1225					LOC_Os02g27490	bile acid sodium symporter family protein,putative,expressed
1226					LOC_Os02g27500	Leucine Rich Repeat family protein,expressed
1227					LOC_Os02g27510	transposon protein,putative,unclassified
1228					LOC_Os02g27520	transposon protein,putative,unclassified
1229					LOC_Os02g27530	retrotransposon protein,putative,unclassified
1230					LOC_Os02g27540	NB -ARC domain containing protein
1231					LOC_Os02g27550	hypothetical protein
1232					LOC_Os02g27560	hypothetical protein
1233					LOC_Os02g27570	retrotransposon protein,putative,unclassified
1234					LOC_Os02g27580	hypothetical protein
1235					LOC_Os02g27590	hypothetical protein
1236					LOC_Os02g27592	expressed protein
1237					LOC_Os02g27594	expressed protein
1238					LOC_Os02g27600	hypothetical protein
1239	BLOCK 64. MARKERS: 549 550 551 552	Chr3	4395863	4433355	LOC_Os03g08560	plasma membrane ATPase,putative,expressed
1240					LOC_Os03g08550	STRUBBELIG -RECEPTOR FAMILY 6 precursor,putative,expressed
1241					LOC_Os03g08570	amine oxidase,flavin -containing,domain containing protein,expressed
1242					LOC_Os03g08590	hypothetical protein
1243					LOC_Os03g08580	expressed protein
1244					LOC_Os03g08600	glycosyl transferase,putative,expressed
1245	BLOCK 180. MARKERS: 1491 1492 1493 1494	Chr3	12611660	12617656	LOC_Os03g22010	peroxidase precursor,putative,expressed
1246	BLOCK 350. MARKERS: 2693 2694 2695 2696 2697 2698 2699 2700 2701 2702	Chr3	27049654	27125101	LOC_Os03g47740	homeodomain protein,putative,expressed
1247					LOC_Os03g47749	conserved hypothetical protein
1248					LOC_Os03g47754	SAB,putative,expressed
1249					LOC_Os03g47760	SAB,putative,expressed
1250					LOC_Os03g47770	ubiquitin -conjugating enzyme E2 W,putative,expressed
1251	BLOCK 351. MARKERS: 2703 2704 2705 2706	Chr3	27148137	27150056	LOC_Os03g47780	WD repeat -containing protein,putative,expressed
1252					LOC_Os03g47790	transposon protein,putative,unclassified,expressed
1253					LOC_Os03g47820	PINHEAD,putative,expressed
1254	BLOCK 359. MARKERS: 2873 2874 2875 2876 2877 2878 2879 2880 2881 2882 2883 2884 2885 2886 2887 2888 2889 2890 2891 2892 2895 2896 2897 2899 2900 2901 2902 2903 2904 2905 2907 2908 2909 2910 2911 2912 2913 2914 2915 2916 2917 2918 2919 2920 2921 2922 2923 2924 2925 2926 2927 2928 2929 2930 2931 2932 2933 2934 2935 2936 2937 2938 2939 2940 2941 2942 2943 2944 2945 2946 2947 2948 2949 2950 2951 2952…	Chr3	27588122	27646105	LOC_Os03g48457	transposon protein,putative,CACTA,En/Spm sub -class
1255					LOC_Os03g48464	transposon protein,putative,CACTA,En/Spm sub -class
1256					LOC_Os03g48471	ATP synthase subunit alpha,putative
1257					LOC_Os03g48480	thioesterase family protein,putative,expressed
1258					LOC_Os03g48490	centromere protein,putative,expressed
1259	BLOCK 366. MARKERS: 3126 3127 3128 3129 3130 3131 3132 3133 3134 3135 3136 3137 3138 3139 3141 3142 3143 3144 3145 3147 3148 3149 3150 3151 3152 3153 3154 3156 3157 3158 3159 3160 3161 3162 3164 3165 3166 3167 3168 3169	Chr3	27761533	27803778	LOC_Os03g48720	hypothetical protein
1260					LOC_Os03g48730	hypothetical protein
1261					LOC_Os03g48740	indole -3 -acetate beta -glucosyltransferase,putative
1262					LOC_Os03g48750	Cupin domain containing protein,expressed
1263					LOC_Os03g48760	Cupin domain containing protein
1264					LOC_Os03g48770	Cupin domain containing protein,expressed
1265					LOC_Os03g48780	Cupin domain containing protein,expressed
1266	BLOCK 402. MARKERS: 3653 3654 3655 3656 3657 3658 3659 3660 3661 3662 3663 3664 3665	Chr3	30473863	30561644	LOC_Os03g53150	OsIAA13 - Auxin -responsive Aux/IAA gene family member,expressed
1267					LOC_Os03g53140	protein transport protein Sec23B,putative,expressed
1268					LOC_Os03g53160	hypothetical protein
1269					LOC_Os03g53170	pentatricopeptide,putative,expressed
1270					LOC_Os03g53180	hypothetical protein
1271					LOC_Os03g53190	Core histone H2A/H2B/H3/H4 domain containing protein,putative,expressed
1272					LOC_Os03g53210	expressed protein
1273					LOC_Os03g53200	OsCML4 - Calmodulin -related calcium sensor protein,expressed
1274					LOC_Os03g53220	U5 small nuclear ribonucleoprotein 200 kDa helicase,putative
1275					LOC_Os03g53230	bifunctional 3 -phosphoadenosine 5 -phosphosulfate synthetase,putative,expressed
1276					LOC_Os03g53240	hypothetical protein
1277					LOC_Os03g53250	expressed protein
1278					LOC_Os03g53260	conserved hypothetical protein
1279					LOC_Os03g53270	stem -specific protein TSJT1,putative,expressed
1280					LOC_Os03g53280	WD domain containing protein,putative,expressed
1281	-	Chr4	22204208		LOC_Os04g37660	protein phosphotase protein,putative,expressed
1282	-	Chr4	22735690		LOC_Os04g38570	multidrug resistance protein,putative,expressed
1283	BLOCK 243. MARKERS: 1758 1759 1760 1761 1763 1764 1765 1766 1767	Chr4	23035326	23110667	LOC_Os04g39070	OsFBX139 - F -box domain containing protein
1284					LOC_Os04g39080	OsFBX140 - F -box domain containing protein,expressed
1285					LOC_Os04g39090	SAM domain containing protein,putative,expressed
1286					LOC_Os04g39100	peroxidase precursor,putative,expressed
1287					LOC_Os04g39110	GASR4 - Gibberellin -regulated GASA/GAST/Snakin family protein precursor,expressed
1288					LOC_Os04g39120	copper amine oxidase,putative
1289					LOC_Os04g39130	conserved hypothetical protein
1290					LOC_Os04g39140	acetyltransferase,GNAT family,putative,expressed
1291					LOC_Os04g39150	pathogenesis -related Bet v I family protein,putative,expressed
1292					LOC_Os04g39160	RNA -dependent RNA polymerase,putative,expressed
1293					LOC_Os04g39180	nodulation receptor kinase precursor,putative
1294					LOC_Os04g39170	expressed protein
1295	-	Chr4	25654978
1296	BLOCK 394. MARKERS: 2818 2819 2820 2821 2822 2823 2824 2825 2826 2827 2828 2829 2830	Chr4	34883210	34982811	LOC_Os04g58960	regulator of chromosome condensation,putative,expressed
1297					LOC_Os04g58970	uncharacterized ACR,YggU family COG1872 containing protein,expressed
1298					LOC_Os04g58980	pentatricopeptide,putative
1299					LOC_Os04g58990	CAMK-CAMK-like-ULKh-APGy.3 - CAMK includes calcium/calmodulin depedent protein kinases,expressed
1300					LOC_Os04g59000	protein kinase family protein,putative,expressed
1301					LOC_Os04g59010	F -box domain containing protein,expressed
1302					LOC_Os04g59020	integral membrane protein,putative,expressed
1303					LOC_Os04g59030	hypothetical protein
1304					LOC_Os04g59040	soluble inorganic pyrophosphatase,putative,expressed
1305					LOC_Os04g59050	hypothetical protein
1306					LOC_Os04g59060	heat shock protein DnaJ,putative,expressed
1307					LOC_Os04g59080	retrotransposon protein,putative,Ty3 -gypsy subclass
1308					LOC_Os04g59090	retrotransposon protein,putative,Ty3 -gypsy subclass
1309					LOC_Os04g59100	retrotransposon protein,putative,unclassified
1310					LOC_Os04g59110	retrotransposon protein,putative,unclassified
1311					LOC_Os04g59120	auxin -induced protein 5NG4,putative,expressed
1312	-	Chr5	456689		LOC_Os05g01760	lysine ketoglutarate reductase trans -splicing related 1,putative,expressed
1313	-	Chr5	6372918		LOC_Os05g11290	retrotransposon protein,putative,Ty1 -copia subclass
1314	BLOCK 141. MARKERS: 1003 1004 1005 1006 1007 1008 1009 1010	Chr5	9289381	9387934	LOC_Os05g16395	expressed protein
1315					LOC_Os05g16400	transposon protein,putative,CACTA,En/Spm sub -class
1316					LOC_Os05g16410	retrotransposon,putative,centromere -specific
1317					LOC_Os05g16420	SHR5 -receptor -like kinase,putative,expressed
1318					LOC_Os05g16430	SHR5 -receptor -like kinase,putative,expressed
1319					LOC_Os05g16440	hypothetical protein
1320					LOC_Os05g16450	hypothetical protein
1321					LOC_Os05g16460	hypothetical protein
1322					LOC_Os05g16470	retrotransposon protein,putative,unclassified
1323					LOC_Os05g16480	retrotransposon protein,putative,unclassified
1324					LOC_Os05g16490	hypothetical protein
1325					LOC_Os05g16500	transposon protein,putative,unclassified
1326					LOC_Os05g16510	retrotransposon,putative,centromere -specific
1327					LOC_Os05g16520	retrotransposon protein,putative,unclassified
1328					LOC_Os05g16530	retrotransposon protein,putative,unclassified
1329	BLOCK 189. MARKERS: 1357 1358 1360 1361 1362 1363 1364 1365 1366 1367 1368 1369 1370 1371 1372 1373 1374	Chr5	16200507	16300020	LOC_Os05g27870	expressed protein
1330					LOC_Os05g27880	BBF1 - 2 Bric -a -Brac,Tramtrack,Broad Complex BTB domains with a F5/8 type C discoidin domain,expressed
1331					LOC_Os05g27890	hypothetical protein
1332					LOC_Os05g27900	hypothetical protein
1333					LOC_Os05g27910	hypothetical protein
1334					LOC_Os05g27920	phox domain -containing protein,putative,expressed
1335					LOC_Os05g27930	AP2 domain containing protein,expressed
1336					LOC_Os05g27940	40S ribosomal protein S7,putative,expressed
1337					LOC_Os05g27950	DUF538 domain containing protein,putative,expressed
1338					LOC_Os05g27960	hydrolase,acting on glycosyl bonds,putative,expressed
1339					LOC_Os05g27970	POEI26 - Pollen Ole e I allergen and extensin family protein precursor,putative
1340					LOC_Os05g27980	DUF260 domain containing protein,putative,expressed
1341					LOC_Os05g27990	transposon protein,putative,CACTA,En/Spm sub -class
1342					LOC_Os05g28000	hypothetical protein
1343					LOC_Os05g28010	TATA -binding protein -associated factor TAFII55 family protein,putative,expressed
1344					LOC_Os05g28020	hypothetical protein
1345	QTL	Chr5	20270650	20459103	LOC_Os05g34330	retrotransposon protein,putative,unclassified
1346					LOC_Os05g34340	retrotransposon protein,putative,Ty3 -gypsy subclass
1347					LOC_Os05g34350	retrotransposon protein,putative,unclassified
1348					LOC_Os05g34360	retrotransposon protein,putative,unclassified
1349					LOC_Os05g34370	retrotransposon protein,putative,unclassified
1350					LOC_Os05g34380	cytochrome P450,putative
1351					LOC_Os05g34390	protein kinase domain containing protein
1352					LOC_Os05g34400	hypothetical protein
1353					LOC_Os05g34410	transposon protein,putative,CACTA,En/Spm sub -class
1354					LOC_Os05g34420	transposon protein,putative,CACTA,En/Spm sub -class
1355					LOC_Os05g34429	hypothetical protein
1356					LOC_Os05g34440	transposon protein,putative,CACTA,En/Spm sub -class
1357					LOC_Os05g34450	DUF260 domain containing protein,putative,expressed
1358					LOC_Os05g34460	OsDegp7 - Putative Deg protease homologue,expressed
1359					LOC_Os05g34470	expressed protein
1360					LOC_Os05g34480	expressed protein
1361					LOC_Os05g34490	hypothetical protein
1362					LOC_Os05g34500	expressed protein
1363					LOC_Os05g34510	expressed protein
1364					LOC_Os05g34520	ulp1 protease family protein,putative
1365					LOC_Os05g34530	auxin -inducible protein,putative
1366					LOC_Os05g34540	rab GDP dissociation inhibitor alpha,putative,expressed
1367					LOC_Os05g34550	MLO domain containing protein,putative,expressed
1368					LOC_Os05g34560	hypothetical protein
1369					LOC_Os05g34570	pentatricopeptide,putative
1370					LOC_Os05g34580	hypothetical protein
1371					LOC_Os05g34590	conserved hypothetical protein
1372					LOC_Os05g34600	no apical meristem protein,putative,expressed
1373	BLOCK 252. MARKERS: 1866 1867 1868 1870 1871 1872 1873 1874	Chr5	21466447	21558194	LOC_Os05g36380	hypothetical protein
1374					LOC_Os05g36390	retrotransposon protein,putative,Ty3 -gypsy subclass
1375					LOC_Os05g36400	retrotransposon protein,putative,Ty3 -gypsy subclass,expressed
1376					LOC_Os05g36900	dof zinc finger domain containing protein,putative
1377					LOC_Os05g36910	NC domain -containing protein,putative,expressed
1378					LOC_Os05g36920	histone deacetylase,putative,expressed
1379					LOC_Os05g36930	histone deacetylase,putative,expressed
1380					LOC_Os05g36940	retrotransposon protein,putative,unclassified
1381					LOC_Os05g36950	hypothetical protein
1382					LOC_Os05g36960	protein kinase,putative,expressed
1383					LOC_Os05g36970	DUF623 domain containing protein,expressed
1384					LOC_Os05g36980	hypothetical protein
1385					LOC_Os05g36990	ATOFP18/OFP18,putative,expressed
1386					LOC_Os05g36994	expressed protein
1387	BLOCK 282. MARKERS: 2140 2141 2143 2144 2145 2146 2147 2148 2149 2151	Chr5	23673771	23772952	LOC_Os05g40384	cytochrome P450,putative,expressed
1388					LOC_Os05g40400	harpin -induced protein 1 domain containing protein,expressed
1389					LOC_Os05g40410	expressed protein
1390					LOC_Os05g40420	2,3 -bisphosphoglycerate -independent phosphoglycerate mutase,putative,expressed
1391					LOC_Os05g40430	hypothetical protein
1392					LOC_Os05g40440	retrotransposon protein,putative,LINE subclass
1393					LOC_Os05g40450	hypothetical protein
1394					LOC_Os05g40460	retrotransposon protein,putative,unclassified
1395					LOC_Os05g40470	retrotransposon protein,putative,unclassified
1396					LOC_Os05g40480	retrotransposon protein,putative,Ty3 -gypsy subclass
1397					LOC_Os05g40490	zinc knuckle domain containing protein
1398					LOC_Os05g40500	F -box domain containing protein
1399					LOC_Os05g40510	hypothetical protein
1400					LOC_Os05g40520	OsFBT8 - F -box and tubby domain containing protein
1401					LOC_Os05g40530	hypothetical protein
1402					LOC_Os05g40540	conserved hypothetical protein
1403					LOC_Os05g40550	expressed protein
1404					LOC_Os05g40560	retrotransposon protein,putative,unclassified
1405					LOC_Os05g40570	hypothetical protein
1406					LOC_Os05g40580	hypothetical protein
1407					LOC_Os05g40590	hypothetical protein
1408					LOC_Os05g40600	transposon protein,putative,unclassified
1409					LOC_Os05g40610	OsFBDUF25 - F -box and DUF domain containing protein
1410					LOC_Os05g40620	expressed protein
1411					LOC_Os05g40630	DUF567 domain containing protein,putative,expressed
1412					LOC_Os05g40640	transposon protein,putative,unclassified
1413	BLOCK 283. MARKERS: 2153 2154 2155 2156 2157 2158 2159 2160	Chr5	23797153	23855493	LOC_Os05g40690	hypothetical protein
1414					LOC_Os05g40700	transmembrane protein 56,putative,expressed
1415					LOC_Os05g40710	DELLA protein GAI,putative
1416					LOC_Os05g40720	glycosyl transferase,family 8,putative
1417					LOC_Os05g40730	hypothetical protein
1418					LOC_Os05g40740	monocopper oxidase,putative,expressed
1419					LOC_Os05g40750	retrotransposon protein,putative,unclassified
1420					LOC_Os05g40760	transposon protein,putative,unclassified
1421					LOC_Os05g40770	leucine -rich repeat family protein,putative,expressed
1422					LOC_Os05g40780	keratinocytes -associated protein 2,putative,expressed
1423					LOC_Os05g40790	CCR4 -NOT transcription factor,putative,expressed
1424	BLOCK 285. MARKERS: 2164 2165 2166 2167 2168 2169 2170 2171 2172 2173 2174	Chr5	23877505	23974833	LOC_Os05g40820	ribosomal protein L24,putative,expressed
1425					LOC_Os05g40830	hypothetical protein
1426					LOC_Os05g40840	hypothetical protein
1427					LOC_Os05g40850	expressed protein
1428					LOC_Os05g40860	retrotransposon protein,putative,unclassified
1429					LOC_Os05g40870	retrotransposon protein,putative,unclassified
1430					LOC_Os05g40880	hypothetical protein
1431					LOC_Os05g40890	expressed protein
1432					LOC_Os05g40900	expressed protein
1433					LOC_Os05g40910	expressed protein
1434					LOC_Os05g40920	expressed protein
1435					LOC_Os05g40930	retrotransposon protein,putative,unclassified
1436					LOC_Os05g40940	retrotransposon protein,putative,unclassified
1437					LOC_Os05g40950	pentatricopeptide repeat -containing protein,putative,expressed
1438					LOC_Os05g40960	Myb transcription factor,putative,expressed
1439					LOC_Os05g40970	hypothetical protein
1440					LOC_Os05g40980	zinc finger,C3HC4 type domain containing protein,expressed
1441					LOC_Os05g40990	NADH -cytochrome b5 reductase,putative,expressed
1442					LOC_Os05g41000	endonuclease/exonuclease/phosphatase family domain containing protein,expressed
1443	-	Chr6	945000		LOC_Os06g02650	retrotransposon protein,putative,unclassified,expressed
1444	-	Chr6	11288779		LOC_Os06g19740	expressed protein
1445	BLOCK 177. MARKERS: 1358 1359	Chr6	11482623	11488873	LOC_Os06g20030	chloroplastic group IIA intron splicing facilitator CRS1,chloroplast precursor,putative,expressed
1446					LOC_Os06g20040	aspartic proteinase nepenthesin -2 precursor,putative,expressed
1447	BLOCK 178. MARKERS: 1360 1361 1362 1363 1364 1365	Chr6	11518129	11617179	LOC_Os06g20090	NUP155,putative,expressed
1448					LOC_Os06g20100	hypothetical protein
1449					LOC_Os06g20110	conserved hypothetical protein
1450					LOC_Os06g20120	CND41,chloroplast nucleoid DNA binding protein,putative
1451					LOC_Os06g20130	conserved hypothetical protein
1452					LOC_Os06g20140	aspartic proteinase nepenthesin -1 precursor,putative
1453					LOC_Os06g20150	peroxidase precursor,putative,expressed
1454					LOC_Os06g20160	retrotransposon protein,putative,Ty3 -gypsy subclass
1455					LOC_Os06g20170	retrotransposon protein,putative,unclassified
1456					LOC_Os06g20180	hypothetical protein
1457					LOC_Os06g20190	aspartic proteinase nepenthesin -2 precursor,putative
1458					LOC_Os06g20200	gibberellin receptor GID1L2,putative,expressed
1459					LOC_Os06g20210	transposon protein,putative,unclassified
1460					LOC_Os06g20219	hypothetical protein
1461					LOC_Os06g20230	retrotransposon protein,putative,unclassified
1462	BLOCK 240. MARKERS: 1851 1852 1853 1854 1855 1856 1857 1858 1859 1860 1861	Chr6	17283292	17378775	LOC_Os06g30030	DUF617 domain containing protein
1463					LOC_Os06g30040	retrotransposon protein,putative,Ty3 -gypsy subclass
1464					LOC_Os06g30050	hypothetical protein
1465					LOC_Os06g30060	expressed protein
1466					LOC_Os06g30070	retrotransposon protein,putative,Ty3 -gypsy subclass
1467					LOC_Os06g30080	retrotransposon protein,putative,Ty3 -gypsy subclass
1468					LOC_Os06g30090	helix -loop -helix DNA -binding domain containing protein
1469					LOC_Os06g30100	retrotransposon protein,putative,unclassified
1470					LOC_Os06g30110	retrotransposon protein,putative,unclassified
1471					LOC_Os06g30120	retrotransposon protein,putative,unclassified
1472					LOC_Os06g30130	cysteine -rich receptor -like protein kinase 10 precursor,putative,expressed
1473	BLOCK 362. MARKERS: 2919 2920 2921 2923 2925 2926 2927 2928 2929 2930 2931	Chr6	27626617	27726591	LOC_Os06g45640	core histone H2A/H2B/H3/H4,putative,expressed
1474					LOC_Os06g45650	OsMADS30 - MADS -box family gene with MIKCc type -box,expressed
1475					LOC_Os06g45660	histidine triad family protein,putative,expressed
1476					LOC_Os06g45670	glycine cleavage system H protein,putative,expressed
1477					LOC_Os06g45680	hypothetical protein
1478					LOC_Os06g45690	symbiosis -related disease resistance protein,putative,expressed
1479					LOC_Os06g45700	retrotransposon protein,putative,Ty1 -copia subclass
1480					LOC_Os06g45710	phosphoglycerate kinase protein,putative,expressed
1481					LOC_Os06g45720	BTB/POZ domain containing protein
1482					LOC_Os06g45730	MBTB11 - Bric -a -Brac,Tramtrack,Broad Complex BTB domain with Meprin and TRAF Homology MATH domain,expressed
1483					LOC_Os06g45740	retrotransposon protein,putative,unclassified
1484					LOC_Os06g45750	retrotransposon protein,putative,unclassified
1485					LOC_Os06g45760	retrotransposon protein,putative,unclassified
1486					LOC_Os06g45770	BTB/POZ domain containing protein,putative
1487					LOC_Os06g45780	hypothetical protein
1488					LOC_Os06g45790	expressed protein
1489					LOC_Os06g45800	PAP/25A associated domain containing protein,putative,expressed
1490					LOC_Os06g45810	transposon protein,putative,unclassified
1491					LOC_Os06g45820	OsFtsH2 FtsH protease,homologue of AtFtsH2/8,expressed
1492	QTL	Chr6	27831966	28069700	LOC_Os06g45960	cytochrome P450,putative,expressed
1493					LOC_Os06g45970	OsSAUR26 - Auxin -responsive SAUR gene family member,expressed
1494					LOC_Os06g45980	toprim domain -containing protein,putative,expressed
1495					LOC_Os06g46000	tubulin/FtsZ domain containing protein,putative,expressed
1496					LOC_Os06g45990	patellin -5,putative,expressed
1497					LOC_Os06g46010	hypothetical protein
1498					LOC_Os06g46020	hypothetical protein
1499					LOC_Os06g46030	DUF640 domain containing protein,putative,expressed
1500					LOC_Os06g46040	retrotransposon protein,putative,unclassified
1501					LOC_Os06g46050	hypothetical protein
1502					LOC_Os06g46060	expressed protein
1503					LOC_Os06g46065	expressed protein
1504					LOC_Os06g46070	hypothetical protein
1505					LOC_Os06g46080	hypothetical protein
1506					LOC_Os06g46090	hypothetical protein
1507					LOC_Os06g46100	hypothetical protein
1508					LOC_Os06g46110	hypothetical protein
1509					LOC_Os06g46120	expressed protein
1510					LOC_Os06g46129	hypothetical protein
1511					LOC_Os06g46140	expressed protein
1512					LOC_Os06g46149	serine/arginine repetitive matrix protein 1,putative,expressed
1513					LOC_Os06g46160	expressed protein
1514					LOC_Os06g46170	retrotransposon protein,putative,unclassified
1515					LOC_Os06g46180	retrotransposon protein,putative,unclassified
1516					LOC_Os06g46190	hypothetical protein
1517					LOC_Os06g46200	hypothetical protein
1518					LOC_Os06g46210	hypothetical protein
1519					LOC_Os06g46230	hypothetical protein
1520					LOC_Os06g46240	BTB/POZ domain containing protein,putative,expressed
1521					LOC_Os06g46250	expressed protein
1522					LOC_Os06g46260	hypothetical protein
1523					LOC_Os06g46270	no apical meristem protein,putative,expressed
1524					LOC_Os06g46284	glycosyl hydrolase,family 31,putative,expressed
1525					LOC_Os06g46310	metal transporter Nramp6,putative,expressed
1526	BLOCK 11. MARKERS: 69 70 71 72 73 74 75 76 77	Chr7	914685	1014129	LOC_Os07g02550	conserved hypothetical protein
1527					LOC_Os07g02560	NB -ARC domain containing protein,expressed
1528					LOC_Os07g02570	NB -ARC domain containing protein
1529					LOC_Os07g02580	ubiquinone oxidoreductase,putative,expressed
1530					LOC_Os07g02590	expressed protein
1531					LOC_Os07g02600	retrotransposon protein,putative,Ty1 -copia subclass
1532					LOC_Os07g02610	conserved hypothetical protein
1533					LOC_Os07g02620	NB -ARC domain containing protein
1534					LOC_Os07g02624	conserved hypothetical protein
1535					LOC_Os07g02630	expressed protein
1536					LOC_Os07g02640	conserved hypothetical protein
1537					LOC_Os07g02650	retrotransposon protein,putative,unclassified
1538					LOC_Os07g02660	conserved hypothetical protein
1539					LOC_Os07g02674	expressed protein
1540					LOC_Os07g02690	DUF538 domain containing protein,putative,expressed
1541					LOC_Os07g02700	DUF538 domain containing protein,putative
1542					LOC_Os07g02710	expressed protein
1543					LOC_Os07g02720	conserved hypothetical protein
1544					LOC_Os07g02730	hypothetical protein
1545					LOC_Os07g02740	hypothetical protein
1546	BLOCK 14. MARKERS: 82 83 84 85 86 87 88 89 90 91	Chr7	1059787	1159774	LOC_Os07g02750	transposon protein,putative,CACTA,En/Spm sub -class
1547					LOC_Os07g02760	OsFBD13 - F -box and FBD domain containing protein,expressed
1548					LOC_Os07g02770	OsFBL32 - F -box domain and LRR containing protein,expressed
1549					LOC_Os07g02820	expressed protein
1550					LOC_Os07g02840	PS60,putative
1551					LOC_Os07g02850	DUF538 domain containing protein,putative,expressed
1552					LOC_Os07g02860	hypothetical protein
1553					LOC_Os07g02870	DUF538 domain containing protein,putative
1554					LOC_Os07g02880	DUF538 domain containing protein,putative,expressed
1555					LOC_Os07g02890	OsFBX209 - F -box domain containing protein,expressed
1556					LOC_Os07g02900	DUF538 domain containing protein,putative
1557					LOC_Os07g02910	OsFBL33 - F -box domain and LRR containing protein,expressed
1558					LOC_Os07g02920	DUF538 domain containing protein,putative,expressed
1559					LOC_Os07g02930	OsFBX210 - F -box domain containing protein
1560					LOC_Os07g02940	DUF538 domain containing protein,putative,expressed
1561					LOC_Os07g02950	expressed protein
1562					LOC_Os07g02960	expressed protein
1563					LOC_Os07g02970	expressed protein
1564					LOC_Os07g02980	hypothetical protein
1565					LOC_Os07g02990	expressed protein
1566					LOC_Os07g03000	receptor -like protein kinase precursor,putative,expressed
1567					LOC_Os07g03009	hypothetical protein
1568					LOC_Os07g03015	hypothetical protein
1569					LOC_Os07g03020	hypothetical protein
1570					LOC_Os07g03025	expressed protein
1571					LOC_Os07g03030	expressed protein
1572					LOC_Os07g03040	expressed protein
1573					LOC_Os07g03050	expressed protein
1574					LOC_Os07g03060	expressed protein
1575	BLOCK 15. MARKERS: 92 93 94 95 96 98 99 100	Chr7	1160264	1253977	LOC_Os07g03070	tetratricopeptide repeat containing protein,putative,expressed
1576					LOC_Os07g03080	conserved hypothetical protein
1577					LOC_Os07g03090	OsFBX211 - F -box domain containing protein
1578					LOC_Os07g03100	OsFBX212 - F -box domain containing protein,expressed
1579					LOC_Os07g03110	OsFBX213 - F -box domain containing protein,expressed
1580					LOC_Os07g03120	expressed protein
1581					LOC_Os07g03130	PDV2,putative,expressed
1582					LOC_Os07g03140	ternary complex factor MIP1,putative
1583					LOC_Os07g03150	H -BTB5 - Bric -a -Brac,Tramtrack,Broad Complex BTB domain with H family conserved sequence,expressed
1584					LOC_Os07g03160	WD domain,G -beta repeat domain containing protein,expressed
1585					LOC_Os07g03170	expressed protein
1586					LOC_Os07g03180	GCRP3 - Glycine and cysteine rich family protein precursor,expressed
1587					LOC_Os07g03190	PHLOEM 2 -LIKE A10,putative,expressed
1588	BLOCK 17. MARKERS: 104 105 106 107	Chr7	1273898	1303939	LOC_Os07g03230	eukaryotic translation initiation factor 3 subunit C,putative,expressed
1589					LOC_Os07g03240	RNA recognition motif containing protein,putative,expressed
1590					LOC_Os07g03250	AP2 -like ethylene -responsive transcription factor PLETHORA 2,putative,expressed
1591	BLOCK 19. MARKERS: 114 115 116 117 119 120 121 122	Chr7	1540203	1613530	LOC_Os07g03760	26S proteasome non -ATPase regulatory subunit 14,putative
1592					LOC_Os07g03770	Homeobox domain containing protein,expressed
1593					LOC_Os07g03780	lectin -like receptor kinase,putative
1594					LOC_Os07g03790	lectin -like receptor kinase 7,putative,expressed
1595					LOC_Os07g03810	lectin -like receptor kinase 7,putative,expressed
1596					LOC_Os07g03820	lectin -like receptor kinase,putative,expressed
1597					LOC_Os07g03830	lectin -like receptor kinase,putative
1598					LOC_Os07g03840	lectin -like receptor kinase,putative,expressed
1599					LOC_Os07g03849	expressed protein
1600					LOC_Os07g03860	lectin -like receptor kinase 7,putative,expressed
1601					LOC_Os07g03870	receptor like protein kinase,putative,expressed
1602	BLOCK 23. MARKERS: 133 134 135 136	Chr7	1713109	1813013	LOC_Os07g04040	expressed protein
1603					LOC_Os07g04050	conserved hypothetical protein
1604					LOC_Os07g04060	expressed protein
1605					LOC_Os07g04070	hypothetical protein
1606					LOC_Os07g04080	retrotransposon protein,putative,Ty3 -gypsy subclass
1607					LOC_Os07g04090	retrotransposon protein,putative,Ty3 -gypsy subclass
1608					LOC_Os07g04100	retrotransposon protein,putative,Ty3 -gypsy subclass
1609					LOC_Os07g04110	legume lectins beta domain containing protein,expressed
1610					LOC_Os07g04120	hypothetical protein
1611					LOC_Os07g04130	expressed protein
1612					LOC_Os07g04150	stress -induced protein,putative,expressed
1613					LOC_Os07g04160	peptidyl -prolyl cis -trans isomerase,FKBP -type,putative,expressed
1614					LOC_Os07g04170	OsMADS90 - MADS -box family gene with M -beta type -box,expressed
1615					LOC_Os07g04180	amino acid transporter,putative,expressed
1616					LOC_Os07g04190	receptor protein kinase CLAVATA1 precursor,putative,expressed
1617	BLOCK 24. MARKERS: 137 138 139 140	Chr7	1843389	1866589	LOC_Os07g04210	Ser/Thr protein phosphatase family protein,putative
1618					LOC_Os07g04220	wound and phytochrome signaling involved receptor like kinase,putative,expressed
1619					LOC_Os07g04240	succinate dehydrogenase flavoprotein subunit,mitochondrial precursor,putative,expressed
1620					LOC_Os07g04230	mTERF domain containing protein,expressed
1621	BLOCK 126. MARKERS: 838 839 840 841 842 843	Chr7	9638295	9796560	LOC_Os07g16460	retrotransposon protein,putative,Ty3 -gypsy subclass
1622					LOC_Os07g16470	transposon protein,putative,unclassified
1623					LOC_Os07g16480	retrotransposon protein,putative,Ty3 -gypsy subclass
1624					LOC_Os07g16490	retrotransposon protein,putative,Ty3 -gypsy subclass
1625					LOC_Os07g16500	retrotransposon,putative,centromere -specific
1626					LOC_Os07g16510	retrotransposon,putative,centromere -specific
1627					LOC_Os07g16520	retrotransposon protein,putative,Ty3 -gypsy subclass
1628					LOC_Os07g16530	retrotransposon protein,putative,unclassified
1629					LOC_Os07g16540	retrotransposon protein,putative,Ty3 -gypsy subclass
1630					LOC_Os07g16550	transposon protein,putative,unclassified
1631					LOC_Os07g16560	retrotransposon protein,putative,Ty3 -gypsy subclass
1632					LOC_Os07g16570	retrotransposon protein,putative,Ty3 -gypsy subclass
1633					LOC_Os07g16580	retrotransposon protein,putative,Ty3 -gypsy subclass
1634					LOC_Os07g16590	retrotransposon protein,putative,Ty3 -gypsy subclass
1635					LOC_Os07g16600	expressed protein
1636					LOC_Os07g16610	retrotransposon protein,putative,Ty1 -copia subclass
1637					LOC_Os07g16620	retrotransposon protein,putative,Ty1 -copia subclass
1638					LOC_Os07g16630	retrotransposon protein,putative,Ty3 -gypsy subclass
1639					LOC_Os07g16640	retrotransposon protein,putative,unclassified
1640					LOC_Os07g16650	retrotransposon protein,putative,Ty3 -gypsy subclass
1641					LOC_Os07g16660	retrotransposon protein,putative,unclassified
1642					LOC_Os07g16670	retrotransposon protein,putative,unclassified
1643					LOC_Os07g16680	retrotransposon protein,putative,Ty1 -copia subclass
1644					LOC_Os07g16690	retrotransposon protein,putative,Ty3 -gypsy subclass
1645					LOC_Os07g16700	retrotransposon protein,putative,Ty3 -gypsy subclass
1646	BLOCK 217. MARKERS: 1491 1492 1493 1494 1495	Chr7	23740922	23809775	LOC_Os07g39620	C2 domain containing protein,putative,expressed
1647					LOC_Os07g39630	calcium -binding protein,putative,expressed
1648					LOC_Os07g39640	LTPL64 - Protease inhibitor/seed storage/LTP family protein precursor,expressed
1649					LOC_Os07g39650	hypothetical protein
1650					LOC_Os07g39660	hypothetical protein
1651					LOC_Os07g39670	retrotransposon protein,putative,Ty1 -copia subclass
1652					LOC_Os07g39680	UV -induced protein uvi15,putative,expressed
1653					LOC_Os07g39690	GCN5 -related N -acetyltransferase,putative,expressed
1654					LOC_Os07g39700	expressed protein
1655					LOC_Os07g39710	NADH dehydrogenase iron -sulfur protein 4,mitochondrial precursor,putative,expressed
1656					LOC_Os07g39720	expressed protein
1657					LOC_Os07g39730	ZCW7,putative,expressed
1658	BLOCK 218. MARKERS: 1496 1497 1498 1499 1500 1501 1502 1503 1504 1505 1506 1507 1508 1509	Chr7	23833668	23931933	LOC_Os07g39780	SUMO -activating enzyme subunit 2,putative,expressed
1659					LOC_Os07g39790	expressed protein
1660					LOC_Os07g39800	transcription repressor HOTR,putative,expressed
1661					LOC_Os07g39810	lipase class 3 family protein,putative,expressed
1662					LOC_Os07g39820	SHR,putative,expressed
1663					LOC_Os07g39830	expressed protein
1664					LOC_Os07g39840	expressed protein
1665					LOC_Os07g39850	expressed protein
1666					LOC_Os07g39860	expressed protein
1667					LOC_Os07g39870	eukaryotic peptide chain release factor subunit 1 -1,putative,expressed
1668					LOC_Os07g39880	retrotransposon,putative,centromere -specific,expressed
1669					LOC_Os07g39890	conserved hypothetical protein
1670					LOC_Os07g39900	interferon -related developmental regulator,putative,expressed
1671	BLOCK 220. MARKERS: 1515 1516 1517 1518 1519 1520	Chr7	24013263	24112914	LOC_Os07g40020	GRAS family transcription factor domain containing protein,expressed
1672					LOC_Os07g40030	WD domain,G -beta repeat domain containing protein,expressed
1673					LOC_Os07g40040	expressed protein
1674					LOC_Os07g40050	retrotransposon protein,putative,unclassified
1675					LOC_Os07g40060	retrotransposon protein,putative,unclassified
1676					LOC_Os07g40070	hypothetical protein
1677					LOC_Os07g40080	ZOS7 -09 - C2H2 zinc finger protein,expressed
1678					LOC_Os07g40090	hypothetical protein
1679					LOC_Os07g40100	POEI22 - Pollen Ole e I allergen and extensin family protein precursor,expressed
1680					LOC_Os07g40110	hypothetical protein
1681					LOC_Os07g40120	pentatricopeptide,putative,expressed
1682					LOC_Os07g40130	retrotransposon protein,putative,Ty3 -gypsy subclass,expressed
1683					LOC_Os07g40140	hypothetical protein
1684					LOC_Os07g40150	expressed protein
1685					LOC_Os07g40160	expressed protein
1686					LOC_Os07g40170	hypothetical protein
1687					LOC_Os07g40180	hypothetical protein
1688					LOC_Os07g40200	hypothetical protein
1689					LOC_Os07g40210	retrotransposon protein,putative,LINE subclass
1690	-	Chr7	28133191		LOC_Os07g47070	hypothetical protein
1691	-	Chr7	28196828		LOC_Os07g47170	hypothetical protein
1692	BLOCK 65. MARKERS: 467 468	Chr8	5327289	5328754	LOC_Os08g09200	aconitate hydratase protein,putative,expressed
1693	BLOCK 165. MARKERS: 1196 1197 1198 1199 1200 1201 1202 1203 1204 1205 1206 1207 1208	Chr9	15239406	15285539	LOC_Os09g25430	ZOS9 -07 - C2H2 zinc finger protein,expressed
1694					LOC_Os09g25440	ZOS9 -08 - C2H2 zinc finger protein,expressed
1695					LOC_Os09g25450	conserved hypothetical protein
1696					LOC_Os09g25460	transferase family protein,putative,expressed
1697					LOC_Os09g25470	hypothetical protein
1698					LOC_Os09g25480	conserved hypothetical protein
1699					LOC_Os09g25490	CESA9 - cellulose synthase,expressed
1700					LOC_Os09g25500	expressed protein
1701	QTL	Chr9	21576197	22073044	LOC_Os09g37369	OsSAUR41 - Auxin -responsive SAUR gene family member
1702					LOC_Os09g37380	OsSAUR42 - Auxin -responsive SAUR gene family member
1703					LOC_Os09g37390	OsSAUR43 - Auxin -responsive SAUR gene family member
1704					LOC_Os09g37394	OsSAUR44 - Auxin -responsive SAUR gene family member
1705					LOC_Os09g37400	OsSAUR45 - Auxin -responsive SAUR gene family member
1706					LOC_Os09g37410	OsSAUR46 - Auxin -responsive SAUR gene family member,expressed
1707					LOC_Os09g37420	OsSAUR47 - Auxin -responsive SAUR gene family member,expressed
1708					LOC_Os09g37430	OsSAUR48 - Auxin -responsive SAUR gene family member
1709					LOC_Os09g37446	expressed protein
1710					LOC_Os09g37440	OsSAUR49 - Auxin -responsive SAUR gene family member
1711					LOC_Os09g37452	OsSAUR50 - Auxin -responsive SAUR gene family member
1712					LOC_Os09g37460	OsSAUR51 - Auxin -responsive SAUR gene family member,expressed
1713					LOC_Os09g37470	OsSAUR52 - Auxin -responsive SAUR gene family member,expressed
1714					LOC_Os09g37480	OsSAUR53 - Auxin -responsive SAUR gene family member,expressed
1715					LOC_Os09g37490	OsSAUR54 - Auxin -responsive SAUR gene family member
1716					LOC_Os09g37495	auxin responsive protein,putative,expressed
1717					LOC_Os09g37500	OsSAUR55 - Auxin -responsive SAUR gene family member,expressed
1718					LOC_Os09g37510	DUF292 domain containing protein,expressed
1719					LOC_Os09g37520	DUF630/DUF632 domains containing protein,putative,expressed
1720					LOC_Os09g37530	hypothetical protein
1721					LOC_Os09g37540	uncharacterized protein PA4923,putative,expressed
1722					LOC_Os09g37550	transposon protein,putative,CACTA,En/Spm sub -class
1723					LOC_Os09g37560	conserved hypothetical protein
1724					LOC_Os09g37570	OsFBX340 - F -box domain containing protein,expressed
1725					LOC_Os09g37580	conserved hypothetical protein
1726					LOC_Os09g37590	OsFBDUF47 - F -box and DUF domain containing protein,expressed
1727					LOC_Os09g37600	lysM domain -containing GPI -anchored protein precursor,putative,expressed
1728					LOC_Os09g37620	flavin -containing monooxygenase family protein,putative,expressed
1729					LOC_Os09g37610	MATE efflux protein,putative,expressed
1730					LOC_Os09g37630	transposon protein,putative,unclassified
1731					LOC_Os09g37650	flavin -containing monooxygenase family protein,putative,expressed
1732					LOC_Os09g37640	purine permease,putative
1733					LOC_Os09g37660	retrotransposon protein,putative,unclassified
1734					LOC_Os09g37670	hypothetical protein
1735					LOC_Os09g37680	conserved hypothetical protein
1736					LOC_Os09g37690	flavin -containing monooxygenase family protein,putative
1737					LOC_Os09g37700	proteophosphoglycan ppg4,putative,expressed
1738					LOC_Os09g37710	NIN,putative,expressed
1739					LOC_Os09g37720	RNA recognition motif containing protein,expressed
1740					LOC_Os09g37740	ribosomal L18p/L5e family protein,putative,expressed
1741					LOC_Os09g37730	expressed protein
1742					LOC_Os09g37750	hypothetical protein
1743					LOC_Os09g37760	bromodomain domain containing protein,expressed
1744					LOC_Os09g37770	hypothetical protein
1745					LOC_Os09g37780	serine/threonine -protein kinase receptor precursor,putative
1746					LOC_Os09g37790	S -locus -specific glycoprotein S13 precursor,putative,expressed
1747					LOC_Os09g37800	serine/threonine kinase,putative
1748					LOC_Os09g37810	S -locus -specific glycoprotein precursor,putative
1749					LOC_Os09g37820	transposon protein,putative,unclassified
1750					LOC_Os09g37830	hypothetical protein
1751					LOC_Os09g37834	serine/threonine -protein kinase receptor precursor,putative,expressed
1752					LOC_Os09g37840	carbohydrate binding protein,putative
1753					LOC_Os09g37850	retrotransposon protein,putative,unclassified
1754					LOC_Os09g37860	NOL1/NOP2/sun family protein,putative,expressed
1755					LOC_Os09g37870	hypothetical protein
1756					LOC_Os09g37880	serine/threonine -protein kinase receptor precursor,putative
1757					LOC_Os09g37890	serine/threonine -protein kinase receptor precursor,putative
1758					LOC_Os09g37900	hypothetical protein
1759					LOC_Os09g37910	HMG1/2,putative,expressed
1760					LOC_Os09g37920	helicase,putative,expressed
1761					LOC_Os09g37930	expressed protein
1762					LOC_Os09g37940	hypothetical protein
1763					LOC_Os09g37949	serine/threonine -protein kinase SRPK1,putative,expressed
1764					LOC_Os09g37958	cupin domain containing protein
1765					LOC_Os09g37967	cupin domain containing protein,expressed
1766					LOC_Os09g37976	cupin domain containing protein,expressed
1767					LOC_Os09g37990	hypothetical protein
1768					LOC_Os09g38000	no apical meristem protein,putative
1769					LOC_Os09g38010	no apical meristem protein,putative,expressed
1770					LOC_Os09g38020	Core histone H2A/H2B/H3/H4 domain containing protein,putative,expressed
1771					LOC_Os09g38030	UTP - -glucose -1 -phosphate uridylyltransferase,putative,expressed
1772					LOC_Os09g38040	hydrolase,NUDIX family protein,expressed
1773					LOC_Os09g38050	hypothetical protein
1774					LOC_Os09g38060	nicotinate -nucleotide pyrophosphorylase,putative,expressed
1775					LOC_Os09g38070	expressed protein
1776					LOC_Os09g38080	retrotransposon protein,putative,unclassified,expressed
1777					LOC_Os09g38090	expressed protein
1778					LOC_Os09g38100	phosphate carrier protein,mitochondrial precursor,putative,expressed
1779					LOC_Os09g38104	hypothetical protein
1780					LOC_Os09g38110	RING -H2 finger protein,putative,expressed
1781					LOC_Os09g38120	hypothetical protein
1782					LOC_Os09g38130	auxin efflux carrier component,putative,expressed
1783					LOC_Os09g38139	hypothetical protein
1784					LOC_Os09g38150	expressed protein
1785					LOC_Os09g38160	hypothetical protein
1786					LOC_Os09g38170	conserved hypothetical protein
1787					LOC_Os09g38180	retrotransposon protein,putative,Ty3 -gypsy subclass
1788					LOC_Os09g38200	retrotransposon protein,putative,unclassified
1789					LOC_Os09g38210	auxin efflux carrier component,putative,expressed
1790					LOC_Os09g38239	sulfotransferase domain containing protein,expressed
1791					LOC_Os09g38268	RNA polymerase IV largest subunit,putative,expressed
1792					LOC_Os09g38300	OsFBK20 - F -box domain and kelch repeat containing protein,expressed
1793					LOC_Os09g38310	pentatricopeptide,putative,expressed
1794					LOC_Os09g38320	phytoene synthase,chloroplast precursor,putative,expressed
1795					LOC_Os09g38330	MORN repeat domain containing protein,expressed
1796					LOC_Os09g38340	ZOS9 -17 - C2H2 zinc finger protein,expressed
1797	QTL	Chr10	17508058	17821716	LOC_Os10g33410	hypothetical protein
1798					LOC_Os10g33420	non -lysosomal glucosylceramidase,putative,expressed
1799					LOC_Os10g33430	hypothetical protein
1800					LOC_Os10g33440	NB -ARC domain containing protein,expressed
1801					LOC_Os10g33450	hypothetical protein
1802					LOC_Os10g33460	alcohol oxidase,putative,expressed
1803					LOC_Os10g33470	transposon protein,putative,CACTA,En/Spm sub -class
1804					LOC_Os10g33480	transposon protein,putative,CACTA,En/Spm sub -class
1805					LOC_Os10g33484	hypothetical protein
1806					LOC_Os10g33490	conserved hypothetical protein
1807					LOC_Os10g33500	conserved hypothetical protein
1808					LOC_Os10g33510	hypothetical protein
1809					LOC_Os10g33520	alcohol oxidase,putative,expressed
1810					LOC_Os10g33530	alcohol oxidase -related,putative
1811					LOC_Os10g33540	alcohol oxidase,putative,expressed
1812					LOC_Os10g33550	alcohol oxidase -related,putative
1813					LOC_Os10g33560	retrotransposon protein,putative,Ty1 -copia subclass
1814					LOC_Os10g33570	retrotransposon protein,putative,Ty1 -copia subclass
1815					LOC_Os10g33600	hypothetical protein
1816					LOC_Os10g33610	hypothetical protein
1817					LOC_Os10g33620	ubiquitin family protein,putative,expressed
1818					LOC_Os10g33630	adaptin ear -binding coat -associated protein 2,putative,expressed
1819					LOC_Os10g33634	hypothetical protein
1820					LOC_Os10g33640	AGC-AGC-other-NDRh-TRCd.3 - ACG kinases include homologs to PKA,PKG and PKC,expressed
1821					LOC_Os10g33650	CK1-CaseinKinase-1.9 - CK1 includes the casein kinase 1 kinases,expressed
1822					LOC_Os10g33660	SNF7 domain containing protein,putative,expressed
1823					LOC_Os10g33670	expressed protein
1824					LOC_Os10g33680	serine/threonine -protein phosphatase 2A regulatory subunit B subunitbeta,putative,expressed
1825					LOC_Os10g33690	GDSL -like lipase/acylhydrolase,putative,expressed
1826					LOC_Os10g33700	PPR repeat containing protein,expressed
1827					LOC_Os10g33710	expressed protein
1828					LOC_Os10g33730	pentatricopeptide,putative,expressed
1829					LOC_Os10g33720	methyltransferase,putative,expressed
1830					LOC_Os10g33740	transposon protein,putative,CACTA,En/Spm sub -class,expressed
1831					LOC_Os10g33750	transposon protein,putative,CACTA,En/Spm sub -class
1832					LOC_Os10g33760	No apical meristem protein,putative,expressed
1833					LOC_Os10g33770	importin -beta N -terminal domain containing protein
1834					LOC_Os10g33774	leucoanthocyanidin reductase,putative,expressed
1835					LOC_Os10g33780	DUF640 domain containing protein,putative,expressed
1836	BLOCK 230. MARKERS: 1508 1509 1510 1511 1512 1514	Chr10	20759361	20859361	LOC_Os10g39080	retrotransposon protein,putative,LINE subclass
1837					LOC_Os10g39084	hypothetical protein
1838					LOC_Os10g39090	hydrolase,alpha/beta fold family protein,putative,expressed
1839					LOC_Os10g39100	uncharacterized Cys -rich domain containing protein,putative,expressed
1840					LOC_Os10g39110	expansin precursor,putative
1841					LOC_Os10g39120	ubiquitin -conjugating enzyme,putative,expressed
1842					LOC_Os10g39130	OsMADS56 - MADS -box family gene with MIKCc type -box,expressed
1843					LOC_Os10g39140	flavonol synthase/flavanone 3 -hydroxylase,putative,expressed
1844					LOC_Os10g39150	expressed protein
1845					LOC_Os10g39160	peroxidase precursor,putative
1846					LOC_Os10g39170	peroxidase precursor,putative,expressed
1847					LOC_Os10g39190	B3 DNA binding domain containing protein
1848					LOC_Os10g39200	expressed protein
1849	BLOCK 233. MARKERS: 1525 1526 1528 1529 1530	Chr10	20989004	21079862	LOC_Os10g39460	selenium -binding protein -like,putative,expressed
1850					LOC_Os10g39470	expressed protein
1851					LOC_Os10g39480	retrotransposon protein,putative,Ty3 -gypsy subclass
1852					LOC_Os10g39489	retrotransposon protein,putative,unclassified
1853					LOC_Os10g39500	expressed protein
1854					LOC_Os10g39510	expressed protein
1855					LOC_Os10g39520	MLO domain containing protein,putative,expressed
1856					LOC_Os10g39530	retrotransposon protein,putative,unclassified
1857					LOC_Os10g39540	protein phosphatase 2C,putative,expressed
1858					LOC_Os10g39550	MYB family transcription factor,putative
1859					LOC_Os10g39554	hypothetical protein
1860					LOC_Os10g39560	OsSCP47 - Putative Serine Carboxypeptidase homologue
1861	BLOCK 234. MARKERS: 1532 1533 1534 1535 1536	Chr10	21125340	21175430	LOC_Os10g39670	protein kinase family protein,putative,expressed
1862					LOC_Os10g39680	CHIT14 - Chitinase family protein precursor,expressed
1863					LOC_Os10g39690	expressed protein
1864					LOC_Os10g39700	CHIT15 - Chitinase family protein precursor,putative,expressed
1865					LOC_Os10g39710	strictosidine synthase,putative,expressed
1866					LOC_Os10g39720	homeobox domain containing protein
1867					LOC_Os10g39730	hypothetical protein
1868					LOC_Os10g39740	glutathione S -transferase,putative,expressed
1869					LOC_Os10g39744	PE -PGRS family protein,putative
1870					LOC_Os10g39750	inducer of CBF expression 2,putative,expressed
1871	BLOCK 235. MARKERS: 1537 1538 1539 1540 1541 1542 1543 1544 1545 1546 1547 1548 1549	Chr10	21177479	21275447	LOC_Os10g39760	WD domain,G -beta repeat domain containing protein,expressed
1872					LOC_Os10g39764	hypothetical protein
1873					LOC_Os10g39770	zinc finger,C3HC4 type,domain containing protein,expressed
1874					LOC_Os10g39780	protein phosphatase 2C,putative,expressed
1875					LOC_Os10g39790	CorA -like magnesium transporter protein,putative,expressed
1876					LOC_Os10g39800	conserved hypothetical protein
1877					LOC_Os10g39810	fatty acid hydroxylase,putative,expressed
1878					LOC_Os10g39820	zinc knuckle domain containing protein,expressed
1879					LOC_Os10g39830	expressed protein
1880					LOC_Os10g39840	glycosyl hydrolases family 16,putative,expressed
1881					LOC_Os10g39850	zinc finger,C3HC4 type domain containing protein,expressed
1882					LOC_Os10g39860	expressed protein
1883					LOC_Os10g39870	ATG1,putative,expressed
1884					LOC_Os10g39880	photosynthetic reaction center protein,putative
1885					LOC_Os10g39890	POEI31 - Pollen Ole e I allergen and extensin family protein precursor,putative,expressed
1886					LOC_Os10g39900	glycosyltransferase family protein 1,putative,expressed
1887	-	Chr10	21287009		LOC_Os10g39910	expressed protein
1888	BLOCK 236. MARKERS: 1551 1552	Chr10	21323715	21324544	LOC_Os10g39950	viral A -type inclusion protein repeat containing protein,expressed
1889	BLOCK 237. MARKERS: 1553 1554 1555 1556 1557 1558 1559	Chr10	21347192	21397053	LOC_Os10g39980	expressed protein
1890					LOC_Os10g39990	short -chain dehydrogenase/reductase SDR,putative
1891					LOC_Os10g40000	retinol dehydrogenase 12,putative,expressed
1892					LOC_Os10g40010	expressed protein
1893					LOC_Os10g40020	oxidoreductase,short chain dehydrogenase/reductase family domain containing family,expressed
1894					LOC_Os10g40030	short chain dehydrogenase/reductase protein,putative,expressed
1895					LOC_Os10g40040	expressed protein
1896					LOC_Os10g40050	tetratricopeptide repeat domain containing protein,expressed
1897					LOC_Os10g40060	protein kinase,putative,expressed
1898					LOC_Os10g40070	expressed protein
1899					LOC_Os10g40080	conserved hypothetical protein
1900					LOC_Os10g40090	expansin precursor,putative,expressed
1901					LOC_Os10g40100	protein kinase,putative,expressed
1902	BLOCK 238. MARKERS: 1560 1561 1562 1563 1564 1565 1566 1567 1568 1569	Chr10	21400384	21498285	LOC_Os10g40100	protein kinase,putative,expressed
1903					LOC_Os10g40110	GTP binding protein,putative,expressed
1904					LOC_Os10g40120	U -box domain containing protein,expressed
1905					LOC_Os10g40130	Mur ligase family protein,putative,expressed
1906					LOC_Os10g40140	MSP domain containing protein,expressed
1907					LOC_Os10g40150	retrotransposon protein,putative,Ty3 -gypsy subclass
1908					LOC_Os10g40160	retrotransposon protein,putative,Ty3 -gypsy subclass
1909					LOC_Os10g40170	expressed protein
1910					LOC_Os10g40180	retrotransposon protein,putative,unclassified
1911					LOC_Os10g40190	retrotransposon protein,putative,unclassified
1912					LOC_Os10g40200	aminotransferase domain containing protein,putative,expressed
1913					LOC_Os10g40210	retrotransposon protein,putative,Ty3 -gypsy subclass
1914					LOC_Os10g40220	expressed protein
1915					LOC_Os10g40230	hypothetical protein
1916					LOC_Os10g40240	transposon protein,putative,unclassified,expressed
1917					LOC_Os10g40250	expressed protein
1918					LOC_Os10g40260	expressed protein
1919	BLOCK 240. MARKERS: 1577 1578 1579 1580 1581 1582 1583 1584 1585	Chr10	21559653	21652348	LOC_Os10g40390	scarecrow,putative
1920					LOC_Os10g40400	retrotransposon protein,putative,unclassified
1921					LOC_Os10g40410	expressed protein
1922					LOC_Os10g40420	LTPL138 - Protease inhibitor/seed storage/LTP family protein precursor,expressed
1923					LOC_Os10g40430	LTPL139 - Protease inhibitor/seed storage/LTP family protein precursor,expressed
1924					LOC_Os10g40440	LTPL140 - Protease inhibitor/seed storage/LTP family protein precursor,expressed
1925					LOC_Os10g40450	hypothetical protein
1926					LOC_Os10g40460	LTPL141 - Protease inhibitor/seed storage/LTP family protein precursor,expressed
1927					LOC_Os10g40470	LTPL142 - Protease inhibitor/seed storage/LTP family protein precursor,putative,expressed
1928					LOC_Os10g40480	LTPL143 - Protease inhibitor/seed storage/LTP family protein precursor,expressed
1929					LOC_Os10g40490	U -box domain containing protein,expressed
1930					LOC_Os10g40510	LTPL144 - Protease inhibitor/seed storage/LTP family protein precursor,expressed
1931					LOC_Os10g40520	LTPL145 - Protease inhibitor/seed storage/LTP family protein precursor,expressed
1932					LOC_Os10g40530	LTPL146 - Protease inhibitor/seed storage/LTP family protein precursor,expressed
1933					LOC_Os10g40540	enoyl -CoA hydratase/isomerase family protein,putative,expressed
1934					LOC_Os10g40550	CPuORF23 - conserved peptide uORF -containing transcript,expressed
1935					LOC_Os10g40555	expressed protein
1936					LOC_Os10g40559	exostosin family domain containing protein,expressed
1937	-	Chr11	6060350		LOC_Os11g10980	pyruvate kinase,putative,expressed
1938	BLOCK 78. MARKERS: 535 536 537 538 539 540 541 542 543 544 545 546	Chr11	6198985	6293456	LOC_Os11g11210	OsClp12 - Putative Clp protease homologue,expressed
1939					LOC_Os11g11220	transposon protein,putative,unclassified
1940					LOC_Os11g11230	hypothetical protein
1941					LOC_Os11g11240	hypothetical protein
1942					LOC_Os11g11256	hypothetical protein
1943					LOC_Os11g11262	retrotransposon protein,putative,unclassified
1944					LOC_Os11g11270	hypothetical protein
1945					LOC_Os11g11280	retrotransposon protein,putative,unclassified
1946					LOC_Os11g11290	retrotransposon protein,putative,unclassified
1947					LOC_Os11g11300	retrotransposon protein,putative,unclassified
1948					LOC_Os11g11310	conserved hypothetical protein
1949					LOC_Os11g11320	retrotransposon protein,putative,unclassified,expressed
1950					LOC_Os11g11330	retrotransposon protein,putative,unclassified,expressed
1951					LOC_Os11g11340	CIP111,putative,expressed
1952					LOC_Os11g11350	embryogenesis transmembrane protein,putative,expressed
1953	BLOCK 261. MARKERS: 1930 1932 1933 1934 1935 1936 1937 1938 1939 1940 1943	Chr11	21760677	21778577	LOC_Os11g37660	vegetative storage protein,putative,expressed
1954					LOC_Os11g37670	expressed protein
1955	-	Chr12	3950765		LOC_Os12g07810	aldehyde dehydrogenase,putative,expressed
1956	BLOCK 171. MARKERS: 1253 1254 1255 1257 1258 1259 1260 1261	Chr12	17621604	17680145	LOC_Os12g29580	AGC-PVPK-like-kin82y.19 - ACG kinases include homologs to PKA,PKG and PKC,expressed
1957					LOC_Os12g29590	expressed protein
1958					LOC_Os12g29600	retrotransposon protein,putative,Ty3 -gypsy subclass
1959					LOC_Os12g29605	expressed protein
1960					LOC_Os12g29610	conserved hypothetical protein
1961					LOC_Os12g29620	plant protein of unknown function domain containing protein
1962					LOC_Os12g29630	transposon protein,putative,CACTA,En/Spm sub -class
1963					LOC_Os12g29640	transposon protein,putative,CACTA,En/Spm sub -class
1964					LOC_Os12g29650	plant protein of unknown function domain containing protein,expressed
1965					LOC_Os12g29660	DEAD -box ATP -dependent RNA helicase,putative,expressed
1966	-	Chr12	18849562		LOC_Os12g31370	DNA repair protein Rad51,putative,expressed
1967	-	Chr12	18850225		LOC_Os12g31370	DNA repair protein Rad51,putative,expressed

## Sheet: Table S3 CGs by RNAseq data
Supplementary Table S3 List of 64 candidate genes screened from the primary pool supported by dynamically differential expressions in mesocotyl along the procedure of light exposure.
(LOC numbers in bold format and red color represent the genes had upregulated expression levels by more than 2 times in all three light exposure durations. Yellow backgrounded were the genes had shifted expresion levels after 60min light exposure together with the shorter (20min) or longer (360min) light exposure duration. Green backgrounded is the gene had higher expression under light exoposure…
SN	Genes	Annotation	20 minutes					60 minutes					360 minutes
			Dark (FPKM)	Light (FPKM)	Log2(fold_change)	q_value		Dark (FPKM)	Light (FPKM)	Log2(fold_change)	q_value		Dark (FPKM)	Light (FPKM)	Log2(fold_change)	q_value
1	LOC_Os01g09100	OsWRKY10 - Superfamily of TFs having WRKY and zinc finger domains, expressed	1.1091	8.7646	2.9822	0.0230466		3.7899	38.1411	3.3311	0.00245932		1.2641	11.9798	3.2443	0.00667193
2	LOC_Os01g10460	conserved hypothetical protein						9.0555	34.5254	1.9308	0.00779175
3	LOC_Os01g24030	AMP -binding enzyme, putative, expressed	4.0779	195.58	5.5838	0.00910481							3.223	49.1165	3.9297	0.00667193
4	LOC_Os01g49240	limonoid UDP -glucosyltransferase, putative, expressed						0.4647	0	-12.1824	0.00245932
5	LOC_Os01g49310	expressed protein						4.0754	16.8756	2.0499	0.00245932		5.5253	43.9316	2.9911	0.00667193
6	LOC_Os01g52530	phosphoribosyl transferase, putative, expressed						19.2602	41.8864	1.1209	0.032569
7	LOC_Os01g52640	suppressor of phythchrome A, putative, expressed						5.5402	21.0523	1.9259	0.00245932
8	LOC_Os01g60020	NAC domain transcription factor, putative, expressed						2.3914	11.5761	2.2752	0.0145518
9	LOC_Os01g60770	expansin precursor, putative, expressed						311.303	81.6069	-1.9316	0.00245932
10	LOC_Os01g60850	expressed protein	0.144	1.9626	3.7677	0.00910481
11	LOC_Os01g61460	leaf senescence related protein, putative, expressed						37.0255	80.6848	1.1238	0.0439559
12	LOC_Os01g71170	classical arabinogalactan protein 26 precursor, putative, expressed						70.3566	8.5418	-3.0421	0.00245932		70.1932	10.3556	-2.7609	0.00667193
13	LOC_Os01g71340	glycosyl hydrolases family 17, putative, expressed						111.862	620.356	2.4714	0.010474
14	LOC_Os01g71350	glycosyl hydrolases family 17, putative, expressed						11.5971	39.0772	1.7526	0.00915821
15	LOC_Os01g71420	Ser/Thr protein phosphatase family protein, putative, expressed						16.4498	4.5188	-1.864	0.00779175
16	LOC_Os01g71790	NAM, putative, expressed						8.254	27.6875	1.7461	0.0468921
17	LOC_Os01g71820	glycosyl hydrolases family 17, putative, expressed						6.9614	44.4987	2.6763	0.00245932
18	LOC_Os01g71830	glycosyl hydrolases family 17, putative, expressed						7.6782	107.541	3.808	0.00245932		2.8	58.4242	4.383	0.00667193
19	LOC_Os01g71860	glycosyl hydrolases family 17, putative, expressed						0.7139	56.8687	6.3156	0.00245932
20	LOC_Os01g71970	GRAS family transcription factor containing protein, expressed						13.7061	40.9686	1.5797	0.0158553
21	LOC_Os01g72080	calmodulin -like protein 1, putative, expressed						38.9798	134.003	1.7815	0.00245932
22	LOC_Os01g72100	OsCML10 - Calmodulin -related calcium sensor protein, expressed						43.8461	102.86	1.2302	0.0468921
23	LOC_Os01g72520	phosphoesterase family protein, putative, expressed											121.488	42.0166	-1.5318	0.0323598
24	LOC_Os01g72530	OsCML31 - Calmodulin -related calcium sensor protein, expressed	1.0894	7.3976	2.7634	0.0448128		1.8986	21.6877	3.5138	0.00245932
25	LOC_Os01g72700	expressed protein											25.739	9.4883	-1.4397	0.0214373
26	LOC_Os01g73200	peroxidase precursor, putative, expressed						2.5503	36.6875	3.8465	0.00245932
27	LOC_Os01g73910	peptidase, putative, expressed						7.202	20.2799	1.4936	0.0454519		7.2372	28.549	1.9799	0.0152152
28	LOC_Os01g74020	MYB family transcription factor, putative, expressed											17.3172	97.6131	2.4949	0.00667193
29	LOC_Os02g21040	aspartic proteinase nepenthesin precursor, putative, expressed						6.545	32.4317	2.3089	0.00245932
30	LOC_Os02g21700	STE-MEKK-ste11-MAP3K.8 - STE kinases include homologs to sterile 7, sterile 11 and sterile 20 from yeast, expressed						22.2912	122.911	2.4631	0.00245932
31	LOC_Os02g21920	CPuORF24 - conserved peptide uORF -containing transcript, expressed						83.7319	202.541	1.2744	0.0216056
32	LOC_Os02g22160	DNA binding protein, putative, expressed						13.8296	38.6416	1.4824	0.0192909
33	LOC_Os02g22380	glycosyltransferase protein, putative, expressed						77.4412	182.55	1.2371	0.0158553
34	LOC_Os02g24700	OsSAUR8 - Auxin -responsive SAUR gene family member, expressed						31.3269	0.3426	-6.5143	0.00245932
35	LOC_Os02g25230	expressed protein						3.811	12.5154	1.7154	0.00435177
36	LOC_Os02g26770	cytochrome P450, putative, expressed						3.3463	17.0762	2.3513	0.00245932		3.2687	20.5783	2.6543	0.0323598
37	LOC_Os02g26810	cytochrome P450, putative, expressed						4.9113	26.6597	2.4405	0.00245932		5.4056	37.5017	2.7944	0.00667193
38	LOC_Os02g27220	protein phosphatase 2C, putative, expressed						63.9338	190	1.5713	0.00245932
39	LOC_Os03g22010	peroxidase precursor, putative, expressed											34.2869	1.1869	-4.8523	0.0214373
40	LOC_Os03g48760	Cupin domain containing protein						0.8851	30.4766	5.1056	0.011981
41	LOC_Os03g48770	Cupin domain containing protein, expressed	2.2277	43.5765	4.2899	0.00910481		15.8257	115.829	2.8717	0.00245932
42	LOC_Os03g48780	Cupin domain containing protein, expressed						7.9231	62.7831	2.9862	0.00245932
43	LOC_Os03g53150	OsIAA13 - Auxin -responsive Aux/IAA gene family member, expressed						292.347	106.352	-1.4588	0.0373766
44	LOC_Os04g38570	multidrug resistance protein, putative, expressed						10.9652	3.097	-1.824	0.00779175
45	LOC_Os04g39110	GASR4 - Gibberellin -regulated GASA/GAST/Snakin family protein precursor, expressed	21.9224	0.95	-4.5282	0.0164987		21.7266	0.3657	-5.8923	0.0182257
46	LOC_Os04g39150	pathogenesis -related Bet v I family protein, putative, expressed	44.7124	0.7454	-5.9063	0.00910481
47	LOC_Os06g20200	gibberellin receptor GID1L2, putative, expressed						9.954	1.468	-2.7613	0.00245932
48	LOC_Os06g45820	OsFtsH2 FtsH protease, homologue of AtFtsH2/8, expressed						16.8203	137.851	3.0348	0.00245932
49	LOC_Os07g03120	expressed protein	2.5009	58.6622	4.5519	0.00910481		4.6284	209.133	5.4977	0.00245932		3.4294	67.4334	4.2974	0.00667193
50	LOC_Os07g03170	expressed protein						7.2261	41.6373	2.5266	0.00607525
51	LOC_Os07g39860	expressed protein	1.205	12.4235	3.3659	0.00910481		1.9111	30.3937	3.9912	0.00245932
52	LOC_Os09g25460	transferase family protein, putative, expressed						42.0688	204.904	2.2841	0.00245932
53	LOC_Os09g37410	OsSAUR46 - Auxin -responsive SAUR gene family member, expressed						12.4066	1.1542	-3.426	0.00915821
54	LOC_Os09g37420	OsSAUR47 - Auxin -responsive SAUR gene family member, expressed						7.982	1.3284	-2.587	0.0281961
55	LOC_Os09g37600	lysM domain -containing GPI -anchored protein precursor, putative, expressed	5.788	0.7596	-2.9296	0.0296181		6.0082	0.9163	-2.7129	0.0333409		26.0402	3.2641	-2.9959	0.00667193
56	LOC_Os09g37910	HMG1/2, putative, expressed											42.8752	7.4153	-2.5316	0.00667193
57	LOC_Os09g38130	auxin efflux carrier component, putative, expressed						11.6603	41.3488	1.8262	0.00245932
58	LOC_Os10g39140	flavonol synthase/flavanone 3 -hydroxylase, putative, expressed						18.2235	61.3825	1.752	0.00245932
59	LOC_Os10g39840	glycosyl hydrolases family 16, putative, expressed											15.7451	1.1663	-3.7548	0.00667193
60	LOC_Os10g40430	LTPL139 - Protease inhibitor/seed storage/LTP family protein precursor, expressed						728.697	65.5178	-3.4754	0.00245932		224.041	34.4026	-2.7032	0.00667193
61	LOC_Os10g40530	LTPL146 - Protease inhibitor/seed storage/LTP family protein precursor, expressed						1487.75	366.371	-2.0218	0.00435177
62	LOC_Os10g40550	CPuORF23 - conserved peptide uORF -containing transcript, expressed						2.1607	7.0386	1.7037	0.0461787
63	LOC_Os11g37670	expressed protein						10.1199	0.2587	-5.2892	0.010474
64	LOC_Os12g07810	aldehyde dehydrogenase, putative, expressed						0.2659	1.9482	2.8727	0.017023

## Sheet: Table S4 Germplasm screening
Supplementary Table S4 Result summary of phenotypic screening for mesocotyl elongation in germplasm and RIL populations reported in 11 publications and this study
SN	Germplasm sets	Screening methods	Phenotypic variation	Top/specialized accessions	Reference
1	27 cultivars (USA 17, India 4, IRRI 4, Japan 2, Italy 1)	Slantboard test, 18℃ and 25℃, darkness, Growth chamber.	Totally 0-8.3cm. Among US varieties, Oabelle and Bonnet 73 (without sd genes) 2-3.5cm; S301 1.4cm (18℃), 0cm (25℃); other varieties lower than 1cm.	Black Gora 4.5cm, 8.3cm; Italica Livorno 4.3cm, 3.4cm.	Redoña and Mackill (1996)
2	84 lowland + 12 upland rice varieties	Dark germination	Upland: 0.36cm to 1.61cm, average 0.81 cm; Lowland: 0.12cm - 1.56cm, average 0.42cm; 14 varieties > 1cm (5 upland + 9 lowland).	ML > 1cm; Upland: Zhonghan021, IR60080, Vandana, Handao (1.6cm/top), IAPAR9; Lowland: Chunjiang012, 99-98, CH155, R2071, Ning1081, Java14, Suynuo, Hongmi, Z215.	Wu et al. (2005)
3	1500 accessions from China, Cuba, USA, Korea, Brazil and IRRI	Germination box, 138hrs since soaking seeds	0-1.9cm, fiting a negative binomial distribution, more than 70% probability < 0.2cm, less than 1% >1.0cm	IACUBA19 (1.5cm), IACUBA20 (1.8cm), LP9 (1.5cm), G140 (1.8cm), Zhong96-21 (1.2cm).	Luo et al (2007)
4	128 genotypes (92 japonica, 24 indica weedy rice accessions, 12 Korean rice varieties)	(details not accessed)		WD3	Chung et al. (2010)
5	63 upland rice genotypes, including 34 from Africa, 25 from Japan, 3 from Taiwan.	Sand-soil culture at 8cm sowing depth	0.15cm - 4.4cm, average 0.46cm; 24 genotypes ML>1.0.	Nutsurikui (4.4cm), Plu Go (2.5cm), Es-10 (2.5cm), Tos Mori (Bariba) (2.0cm).	Alibu et al. (2011)
6	247 rice germplasm accessions (Mini Core Collection of Chinese Rice Germplasm and parental varieties of the Rice Drought Resistance Breeding Program)	Dark germination and 5cm sand culture, partially 10cm sand culture	Dark germination: 0-5.05cm, 5cm sand culture: 0-2.05cm, 10cm sand or soil culture: up tp 6cm	Tainung67, Haogang, Yunlu8, Bayuenuo, IR65907-116-1-B, Mowanggunei, Haohai, IAC1246, Maguzi, Zhongnong4 and Zhaxima, 1.4cm - 5.05cm in dark germination, 3.0cm - 6.4cm in 10cm sand or soil culture.	Wu et al. (2005)
7	469 global diverse indica rice accessions	Dark germination in 20cm filter paper rolls	Lingshui 2014: 0.00-5.22cm, average 1.28cm; Hangzhou 2014: 0.00-3.45cm, average 0.77cm.	ML > 4cm at Lingshui 2014: 368 (Pakistan), JC195 (India), VL Dhan 16 (India), Liuyuehuang (5.22cm, top), Xindao407, Ziyedao, Nanchengwuchuanzao, Homgmiyaozhan, Ningnong 1, Gonganmakezhan, Tuhongzhan	Lu et al. (2016)
8	621 rice accessions from 3K Rice Genome Project	Field experiment with 10cm depth of soil cover	ML ranging from 0.1cm -6.19cm, fitting negative binomial distribution	ML > 4cm: 23 indica + 4 japonica (last four); Jaibattey (India), 838, IR62266-42-6-2, Jalmagna (India), N22, Carijo, Chenghui 448 (China), Weedy rice 13 (Nepal), B5-10, TKM 6 (India), Dumai (India), B5 (China), CHIPDA (India), 84, Qianhui 875 (China), Zhonghui 8006, Doddabyranella, R106 (China), Kogomg 1-1, Ngatsin (India), Zale (Myanmar), J34 (Madgascar), Xiaohonggu (China), IR47686-4-4-B-1 (6.1…	Zhao et al. (2018)
9	208 rice accession (114 varieties from IRRI, India, Philippines, Bangladesh; 94 landraces or varieties mainly from China)	soil culture at 2, 4, 6cm depths; sand culture at 6cm depth; water germination; all in darkness.	Sand culture: 0 - 5.03cm, average 1.67cm; Water: 0 - 3.57cm, average 1.21cm; Soil (6cm depth): 0 - 4.51cm, average 2.47cm.	(data not accessed)	Liu et al. (2020)
10	318 (147/XI-1A and 171/aus) accssions from 3K RGP used in GWAS, and 140/XI-1B for validation.	soil culture at 6cm depth	0.0 - 3.41 cm, with an average of 0.85 cm in the XI-1A panel;0.2 - 4.42 cm with an average of 2.41 cm in the AUS panel	(not available)	Wang et al. (2021)
11	300 accessions of Oryza nivara	6cm and 8cm soil culture	Under 6 cm soil depth, mesocotyl length varied from 1.72 to 5.12cm. Under 8 cm depth, mesocotyl length varied in the range of 2.90 to7.70 cm.	CR100113A, IRGC92745, IRGC92910 and IRGC100916	Gothe et al. (2022)
12	294 rice accessions from the Rice Diverse Panel 1 (RDP1)	Dark germination	0 - 19cm in RDP1	Phudugey (19.0 cm, Bhutan), Kasalath (14.1 cm, India), CA902B21 (13.6 cm, Chad), Surjamkuhi (12.3 cm, India), Djimoron (12.3 cm, Guinea) and Goria (10.6 cm, Bangladesh); other 19 accessions with ML longer than 4 cm, including Karkati 87 (Bangladesh), MTU 9 (India), PTB 30 (India), Arias (Indonesia), Azerbaidjanica (Azerbaijan), P373 (Pakistan), Jhona 349 (India), N12 (India), NSF-TV13 (unknown), …	This study
